# Supplementary material for: Benefits and Challenges of Pre-clustered Network-Based Pathway Analysis
Source: Front Genet. 2022 May 10;13:855766. doi: 10.3389/fgene.2022.855766 (PMC9127507; doi:10.3389/fgene.2022.855766)
Supplement: Supplementary file 2 [file DataSheet1.CSV]

geneset	Pathway_name	p.value	q.value
GUILLAUMOND_KLF10_TARGETS_UP	Fatty_acid_biosynthesis	1.99017328938233e-06	0.00061496354641914
GUILLAUMOND_KLF10_TARGETS_UP	Fatty_acid_degradation	7.89238963934123e-10	4.87749679711288e-07
GUILLAUMOND_KLF10_TARGETS_UP	Pyruvate_metabolism	0.000104829100799882	0.0215947947647757
GUILLAUMOND_KLF10_TARGETS_UP	PPAR_signaling_pathway	0.000252226884775599	0.03896905369783
GUO_HEX_TARGETS_DN	Protein_export	4.38887877423134e-05	0.0239303615164964
GUO_HEX_TARGETS_DN	Tight_junction	6.8520518898347e-05	0.029888650343459
GUO_HEX_TARGETS_DN	Thyroid_hormone_signaling_pathway	3.12937206728534e-05	0.0227505349291644
GUO_HEX_TARGETS_DN	Proximal_tubule_bicarbonate_reclamation	2.20444436566315e-06	0.00480789316151133
GUO_HEX_TARGETS_DN	Malaria	3.07217750105871e-05	0.0227505349291644
GUO_HEX_TARGETS_DN	Hypertrophic_cardiomyopathy	8.62655064796922e-05	0.0313575116053681
GUO_HEX_TARGETS_UP	Spliceosome	7.13297530060544e-06	0.0156069499577247
GUO_TARGETS_OF_IRS1_AND_IRS2	Fructose_and_mannose_metabolism	0.000896355383391628	0.0294710785145429
GUO_TARGETS_OF_IRS1_AND_IRS2	Fatty_acid_biosynthesis	1.99017328938233e-06	0.000479852893106628
GUO_TARGETS_OF_IRS1_AND_IRS2	Fatty_acid_elongation	9.46668380683159e-08	2.56783798260307e-05
GUO_TARGETS_OF_IRS1_AND_IRS2	Fatty_acid_degradation	7.89238963934123e-10	2.44664078819578e-07
GUO_TARGETS_OF_IRS1_AND_IRS2	Steroid_hormone_biosynthesis	6.41760852918295e-15	5.1376914184664e-12
GUO_TARGETS_OF_IRS1_AND_IRS2	Valine__leucine_and_isoleucine_degradation	0.000854032222116793	0.0289570300311475
GUO_TARGETS_OF_IRS1_AND_IRS2	Glycerophospholipid_metabolism	0.00017264073930601	0.0114796283813234
GUO_TARGETS_OF_IRS1_AND_IRS2	Sphingolipid_metabolism	0.000184407789921815	0.0114796283813234
GUO_TARGETS_OF_IRS1_AND_IRS2	Pyruvate_metabolism	0.000104829100799882	0.009071973871155
GUO_TARGETS_OF_IRS1_AND_IRS2	Retinol_metabolism	5.06742387245751e-06	0.000845032602717703
GUO_TARGETS_OF_IRS1_AND_IRS2	ABC_transporters	1.99020998199974e-05	0.00254044450643496
GUO_TARGETS_OF_IRS1_AND_IRS2	cAMP_signaling_pathway	0.00216158293624183	0.0473601798544201
GUO_TARGETS_OF_IRS1_AND_IRS2	Mitophagy_-_animal	0.000128007193857055	0.00992055752392176
GUO_TARGETS_OF_IRS1_AND_IRS2	Apoptosis	0.00163618143429465	0.0399322980874505
GUO_TARGETS_OF_IRS1_AND_IRS2	Hippo_signaling_pathway	0.00255621830449167	0.048234728006495
GUO_TARGETS_OF_IRS1_AND_IRS2	Tight_junction	0.00224080425848878	0.0473601798544201
GUO_TARGETS_OF_IRS1_AND_IRS2	NOD-like_receptor_signaling_pathway	0.00218567190652243	0.0473601798544201
GUO_TARGETS_OF_IRS1_AND_IRS2	Cytosolic_DNA-sensing_pathway	0.00229851944782206	0.0474537494597433
GUO_TARGETS_OF_IRS1_AND_IRS2	Natural_killer_cell_mediated_cytotoxicity	0.00113109142838783	0.032393772861168
GUO_TARGETS_OF_IRS1_AND_IRS2	Inflammatory_mediator_regulation_of_TRP_channels	0.00180891053100333	0.0413193247608129
GUO_TARGETS_OF_IRS1_AND_IRS2	Cholesterol_metabolism	2.7131570090972e-05	0.00295733662015949
GUO_TARGETS_OF_IRS1_AND_IRS2	Cocaine_addiction	0.000259643053687213	0.0125205650333612
GUO_TARGETS_OF_IRS1_AND_IRS2	Tuberculosis	0.000375547749057667	0.0160338407700443
GUO_TARGETS_OF_IRS1_AND_IRS2	Human_cytomegalovirus_infection	0.00162126884226098	0.0399322980874505
GUO_TARGETS_OF_IRS1_AND_IRS2	Transcriptional_misregulation_in_cancer	0.00135838778766551	0.036391376533755
GUO_TARGETS_OF_IRS1_AND_IRS2	Viral_carcinogenesis	0.000185155296472958	0.0114796283813234
GUO_TARGETS_OF_IRS1_AND_IRS2	Inflammatory_bowel_disease	0.000401877203852811	0.0167706448530885
GU_PDEF_TARGETS_DN	ErbB_signaling_pathway	0.000649956304086674	0.0179387939927922
GU_PDEF_TARGETS_DN	Ras_signaling_pathway	0.00156451731957403	0.0318545985395237
GU_PDEF_TARGETS_DN	Rap1_signaling_pathway	0.00267823997491147	0.0461996395672229
GU_PDEF_TARGETS_DN	Chemokine_signaling_pathway	0.00263922983202522	0.0461679359348637
GU_PDEF_TARGETS_DN	HIF-1_signaling_pathway	0.000153105869104102	0.00760629957709179
GU_PDEF_TARGETS_DN	Sphingolipid_signaling_pathway	0.00194334338591657	0.0371328074662828
GU_PDEF_TARGETS_DN	Phospholipase_D_signaling_pathway	0.00074053462813522	0.0192113774990923
GU_PDEF_TARGETS_DN	Autophagy_-_animal	0.00211155525722913	0.0387117646324537
GU_PDEF_TARGETS_DN	mTOR_signaling_pathway	0.000329852999206529	0.010307340031607
GU_PDEF_TARGETS_DN	AMPK_signaling_pathway	1.51617059357442e-05	0.0020923154191327
GU_PDEF_TARGETS_DN	Apoptosis	0.000750954084013862	0.0192113774990923
GU_PDEF_TARGETS_DN	Osteoclast_differentiation	0.00150187870178076	0.0316158194510458
GU_PDEF_TARGETS_DN	Platelet_activation	0.000709376207639903	0.0191531576062774
GU_PDEF_TARGETS_DN	Toll-like_receptor_signaling_pathway	0.00010194988717594	0.00633108799362587
GU_PDEF_TARGETS_DN	C-type_lectin_receptor_signaling_pathway	0.00130776444167203	0.0280041971820114
GU_PDEF_TARGETS_DN	B_cell_receptor_signaling_pathway	0.000326241751824094	0.010307340031607
GU_PDEF_TARGETS_DN	Fc_epsilon_RI_signaling_pathway	0.000523247998063201	0.0151133491533604
GU_PDEF_TARGETS_DN	Fc_gamma_R-mediated_phagocytosis	0.00288953444290656	0.0483550309539839
GU_PDEF_TARGETS_DN	TNF_signaling_pathway	0.000992716122726072	0.0220170254361747
GU_PDEF_TARGETS_DN	Neurotrophin_signaling_pathway	0.00218315319850921	0.0391504055174846
GU_PDEF_TARGETS_DN	Cholinergic_synapse	0.000232948073157003	0.00904129708940618
GU_PDEF_TARGETS_DN	Inflammatory_mediator_regulation_of_TRP_channels	9.30275407089023e-05	0.00615721907009054
GU_PDEF_TARGETS_DN	Insulin_signaling_pathway	0.000224485320182098	0.00900460466686472
GU_PDEF_TARGETS_DN	Progesterone-mediated_oocyte_maturation	0.00294317443721539	0.0483550309539839
GU_PDEF_TARGETS_DN	Regulation_of_lipolysis_in_adipocytes	1.79489453749883e-06	0.000389754526408104
GU_PDEF_TARGETS_DN	Relaxin_signaling_pathway	0.000224752612457976	0.00900460466686472
GU_PDEF_TARGETS_DN	Insulin_resistance	0.000194944458300897	0.00834900059343842
GU_PDEF_TARGETS_DN	Growth_hormone_synthesis__secretion_and_action	0.000628241652845149	0.0177335484734926
GU_PDEF_TARGETS_DN	Bacterial_invasion_of_epithelial_cells	0.00105534879900153	0.022995494883507
GU_PDEF_TARGETS_DN	Pathogenic_Escherichia_coli_infection	0.00153752375071099	0.0318267416397175
GU_PDEF_TARGETS_DN	Chagas_disease	0.000150945296917128	0.00760629957709179
GU_PDEF_TARGETS_DN	Hepatitis_B	0.00272052588749623	0.0462862075653468
GU_PDEF_TARGETS_DN	Measles	0.00185267603847776	0.0365241847585616
GU_PDEF_TARGETS_DN	Human_cytomegalovirus_infection	0.00300966057298637	0.0483550309539839
GU_PDEF_TARGETS_DN	Influenza_A	0.000870814049930499	0.0204066235851638
GU_PDEF_TARGETS_DN	Human_immunodeficiency_virus_1_infection	0.0031456895233762	0.0487842857807481
GU_PDEF_TARGETS_DN	Renal_cell_carcinoma	0.000900036319673006	0.0207008353524791
GU_PDEF_TARGETS_DN	Thyroid_cancer	0.00307572258080896	0.0483550309539839
GU_PDEF_TARGETS_DN	Central_carbon_metabolism_in_cancer	1.88287210825171e-06	0.000389754526408104
GU_PDEF_TARGETS_DN	Choline_metabolism_in_cancer	0.000759306288876216	0.0192113774990923
GU_PDEF_TARGETS_DN	PD-L1_expression_and_PD-1_checkpoint_pathway_in_cancer	0.00220654459438319	0.0391504055174846
GU_PDEF_TARGETS_DN	Fluid_shear_stress_and_atherosclerosis	0.000298117199616998	0.010307340031607
GU_PDEF_TARGETS_UP	mTOR_signaling_pathway	9.02954942398587e-05	0.00577196582410174
GU_PDEF_TARGETS_UP	Fat_digestion_and_absorption	0.000426887666239236	0.0180378127446511
GU_PDEF_TARGETS_UP	Vitamin_digestion_and_absorption	0.00141330930878809	0.0411727433888696
GU_PDEF_TARGETS_UP	Amyotrophic_lateral_sclerosis	0.000952557880360389	0.0329823166074785
GU_PDEF_TARGETS_UP	Human_immunodeficiency_virus_1_infection	0.0014943349303854	0.0421886307697814
GU_PDEF_TARGETS_UP	Rheumatoid_arthritis	0.00159083579699524	0.0431954302309068
GUTIERREZ_CHRONIC_LYMPHOCYTIC_LEUKEMIA_DN	Terpenoid_backbone_biosynthesis	0.000120444386883613	0.0201692528050657
GUTIERREZ_CHRONIC_LYMPHOCYTIC_LEUKEMIA_DN	ECM-receptor_interaction	0.000394229679367279	0.037867606032987
GUTIERREZ_CHRONIC_LYMPHOCYTIC_LEUKEMIA_DN	Cell_adhesion_molecules	0.000130686303272564	0.0201692528050657
GUTIERREZ_CHRONIC_LYMPHOCYTIC_LEUKEMIA_DN	Hematopoietic_cell_lineage	0.000101792915500645	0.0201692528050657
GUTIERREZ_CHRONIC_LYMPHOCYTIC_LEUKEMIA_DN	Natural_killer_cell_mediated_cytotoxicity	0.000118964310341822	0.0201692528050657
GUTIERREZ_CHRONIC_LYMPHOCYTIC_LEUKEMIA_DN	Th1_and_Th2_cell_differentiation	0.000408937430161847	0.037867606032987
GUTIERREZ_CHRONIC_LYMPHOCYTIC_LEUKEMIA_DN	Th17_cell_differentiation	0.000309544837078011	0.0358298148917798
GUTIERREZ_CHRONIC_LYMPHOCYTIC_LEUKEMIA_DN	T_cell_receptor_signaling_pathway	1.28934496857558e-05	0.00596966720450494
GUTIERREZ_CHRONIC_LYMPHOCYTIC_LEUKEMIA_DN	PD-L1_expression_and_PD-1_checkpoint_pathway_in_cancer	0.000226626097214086	0.0299793951457491
GUTIERREZ_CHRONIC_LYMPHOCYTIC_LEUKEMIA_DN	Primary_immunodeficiency	2.53266748716152e-07	0.000234525009311157
GUTIERREZ_MULTIPLE_MYELOMA_UP	Basal_transcription_factors	6.11030059768952e-07	0.000381282757295826
BALLIF_DEVELOPMENTAL_DISABILITY_P16_P12_DELETION	Aldosterone-regulated_sodium_reabsorption	4.53627000992497e-05	0.0133708946839345
GUTIERREZ_WALDENSTROEMS_MACROGLOBULINEMIA_1_UP	Pentose_phosphate_pathway	0.000300044775600487	0.0465069402180755
GUTIERREZ_WALDENSTROEMS_MACROGLOBULINEMIA_1_UP	ABC_transporters	0.000191019055667652	0.0465069402180755
GUTIERREZ_WALDENSTROEMS_MACROGLOBULINEMIA_2	Ether_lipid_metabolism	0.00270777585378165	0.0264008145743711
GUTIERREZ_WALDENSTROEMS_MACROGLOBULINEMIA_2	Systemic_lupus_erythematosus	0.00126343571122875	0.013139731396779
HADDAD_B_LYMPHOCYTE_PROGENITOR	Glycosaminoglycan_biosynthesis_-_chondroitin_sulfate_/_dermatan_sulfate	1.00556989311903e-05	0.00104839972190003
HADDAD_B_LYMPHOCYTE_PROGENITOR	Inositol_phosphate_metabolism	0.000399445262593805	0.0170369456697206
HADDAD_B_LYMPHOCYTE_PROGENITOR	Ether_lipid_metabolism	1.10769195303338e-05	0.00111362601706749
HADDAD_B_LYMPHOCYTE_PROGENITOR	Calcium_signaling_pathway	1.02301885147744e-06	0.000221522928223769
HADDAD_B_LYMPHOCYTE_PROGENITOR	cGMP-PKG_signaling_pathway	3.99385257452084e-05	0.00304648579419383
HADDAD_B_LYMPHOCYTE_PROGENITOR	cAMP_signaling_pathway	0.000757790935442038	0.0266647685408667
HADDAD_B_LYMPHOCYTE_PROGENITOR	Autophagy_-_other	0.00015988472216171	0.00803706237295024
HADDAD_B_LYMPHOCYTE_PROGENITOR	Autophagy_-_animal	0.000103547370359457	0.0064774632791527
HADDAD_B_LYMPHOCYTE_PROGENITOR	Lysosome	0.00108035351086117	0.0327010229362817
HADDAD_B_LYMPHOCYTE_PROGENITOR	Endocytosis	0.00118887931866722	0.0327396540165719
HADDAD_B_LYMPHOCYTE_PROGENITOR	mTOR_signaling_pathway	0.00166609260504952	0.0396810236946235
HADDAD_B_LYMPHOCYTE_PROGENITOR	Adrenergic_signaling_in_cardiomyocytes	2.5213326024649e-05	0.00208751508115844
HADDAD_B_LYMPHOCYTE_PROGENITOR	Vascular_smooth_muscle_contraction	2.9770980785724e-05	0.00239443745462323
HADDAD_B_LYMPHOCYTE_PROGENITOR	VEGF_signaling_pathway	0.000838348947528789	0.0280946700868279
HADDAD_B_LYMPHOCYTE_PROGENITOR	Apelin_signaling_pathway	0.00172372257043937	0.0404356586315569
HADDAD_B_LYMPHOCYTE_PROGENITOR	Osteoclast_differentiation	0.00100719463224481	0.0315028098863238
HADDAD_B_LYMPHOCYTE_PROGENITOR	C-type_lectin_receptor_signaling_pathway	1.26292991530691e-05	0.00118504923719632
HADDAD_B_LYMPHOCYTE_PROGENITOR	Natural_killer_cell_mediated_cytotoxicity	0.000574698850681945	0.0221613323927353
HADDAD_B_LYMPHOCYTE_PROGENITOR	T_cell_receptor_signaling_pathway	0.000224065489289557	0.0105124058725017
HADDAD_B_LYMPHOCYTE_PROGENITOR	Fc_epsilon_RI_signaling_pathway	0.000867611124449263	0.0283991315735427
HADDAD_B_LYMPHOCYTE_PROGENITOR	Fc_gamma_R-mediated_phagocytosis	0.00157403688870668	0.0392116269177815
HADDAD_B_LYMPHOCYTE_PROGENITOR	Intestinal_immune_network_for_IgA_production	0.00160509857206187	0.0392900215682971
HADDAD_B_LYMPHOCYTE_PROGENITOR	Circadian_entrainment	0.00167745712954181	0.0396810236946235
HADDAD_B_LYMPHOCYTE_PROGENITOR	Long-term_potentiation	4.59766166433392e-07	0.000107853479875833
HADDAD_B_LYMPHOCYTE_PROGENITOR	Neurotrophin_signaling_pathway	0.00152315135896214	0.0382827774596288
HADDAD_B_LYMPHOCYTE_PROGENITOR	Dopaminergic_synapse	0.000157644747911928	0.00803706237295024
HADDAD_B_LYMPHOCYTE_PROGENITOR	Inflammatory_mediator_regulation_of_TRP_channels	8.88452280478526e-06	0.00101589572150261
HADDAD_B_LYMPHOCYTE_PROGENITOR	Insulin_signaling_pathway	0.0012095644823174	0.0327396540165719
HADDAD_B_LYMPHOCYTE_PROGENITOR	GnRH_signaling_pathway	0.000742638417231716	0.0264623689178137
HADDAD_B_LYMPHOCYTE_PROGENITOR	Melanogenesis	0.00134326235368878	0.0353390983704104
HADDAD_B_LYMPHOCYTE_PROGENITOR	Oxytocin_signaling_pathway	1.7386069403761e-07	4.44925321559884e-05
HADDAD_B_LYMPHOCYTE_PROGENITOR	Glucagon_signaling_pathway	9.02216448936596e-06	0.00101589572150261
HADDAD_B_LYMPHOCYTE_PROGENITOR	Renin_secretion	5.87093630367022e-05	0.00413167142370792
HADDAD_B_LYMPHOCYTE_PROGENITOR	Aldosterone_synthesis_and_secretion	8.3094440468301e-05	0.00531615567996062
HADDAD_B_LYMPHOCYTE_PROGENITOR	Cortisol_synthesis_and_secretion	0.00033843021567902	0.0148260031640685
HADDAD_B_LYMPHOCYTE_PROGENITOR	Parathyroid_hormone_synthesis__secretion_and_action	0.00145998792579829	0.0370258199200197
HADDAD_B_LYMPHOCYTE_PROGENITOR	GnRH_secretion	0.000521362863896369	0.0206709360826518
HADDAD_B_LYMPHOCYTE_PROGENITOR	Proximal_tubule_bicarbonate_reclamation	0.000833560609938481	0.0280946700868279
HADDAD_B_LYMPHOCYTE_PROGENITOR	Collecting_duct_acid_secretion	0.000497511082271871	0.0200070528085045
HADDAD_B_LYMPHOCYTE_PROGENITOR	Salivary_secretion	0.000481944186303519	0.0199306377231973
HADDAD_B_LYMPHOCYTE_PROGENITOR	Gastric_acid_secretion	0.00113110287818659	0.0327396540165719
HADDAD_B_LYMPHOCYTE_PROGENITOR	Pancreatic_secretion	0.00109311032893095	0.032735165701496
HADDAD_B_LYMPHOCYTE_PROGENITOR	Protein_digestion_and_absorption	0.000324515065754562	0.0145001573031602
HADDAD_B_LYMPHOCYTE_PROGENITOR	Bile_secretion	0.000734980854408825	0.0264623689178137
HADDAD_B_LYMPHOCYTE_PROGENITOR	Mineral_absorption	0.000200470214311315	0.00990041496993599
HADDAD_B_LYMPHOCYTE_PROGENITOR	Amyotrophic_lateral_sclerosis	0.000607161561554765	0.0228045134994478
HADDAD_B_LYMPHOCYTE_PROGENITOR	Amphetamine_addiction	3.15300067866482e-08	9.86188545604608e-06
HADDAD_B_LYMPHOCYTE_PROGENITOR	Leishmaniasis	0.000849195844029732	0.0281233682463964
HADDAD_B_LYMPHOCYTE_PROGENITOR	African_trypanosomiasis	0.00112154849062409	0.0327396540165719
HADDAD_B_LYMPHOCYTE_PROGENITOR	Amoebiasis	0.00112411624260043	0.0327396540165719
HADDAD_B_LYMPHOCYTE_PROGENITOR	Bladder_cancer	0.00119170974726705	0.0327396540165719
HADDAD_B_LYMPHOCYTE_PROGENITOR	PD-L1_expression_and_PD-1_checkpoint_pathway_in_cancer	0.000148900023992547	0.00803706237295024
HADDAD_B_LYMPHOCYTE_PROGENITOR	Rheumatoid_arthritis	0.00130199118278426	0.0345764639579028
HADDAD_B_LYMPHOCYTE_PROGENITOR	Viral_myocarditis	0.00124890081374237	0.0334824361017597
HADDAD_T_LYMPHOCYTE_AND_NK_PROGENITOR_DN	DNA_replication	5.25304838108058e-06	0.00097391516985234
HADDAD_T_LYMPHOCYTE_AND_NK_PROGENITOR_DN	Base_excision_repair	2.49977908054792e-06	0.00057932380191698
HADDAD_T_LYMPHOCYTE_AND_NK_PROGENITOR_DN	Mismatch_repair	1.2184239175285e-05	0.00188246495258153
HADDAD_T_LYMPHOCYTE_AND_NK_PROGENITOR_DN	Homologous_recombination	0.00016568511672971	0.0211755310245859
HADDAD_T_LYMPHOCYTE_AND_NK_PROGENITOR_DN	Oocyte_meiosis	0.000182744604311421	0.0211755310245859
HADDAD_T_LYMPHOCYTE_AND_NK_PROGENITOR_DN	p53_signaling_pathway	3.13508557549794e-07	0.00014531121642433
HADDAD_T_LYMPHOCYTE_AND_NK_PROGENITOR_DN	Mineral_absorption	0.000477816878781217	0.0492151385144654
HAHTOLA_CTCL_PATHOGENESIS	Chemokine_signaling_pathway	0.000423152203642323	0.0434436262406118
BANDRES_RESPONSE_TO_CARMUSTIN_MGMT_24HR_DN	Viral_myocarditis	0.00197006271346177	0.0411086419542356
HAHTOLA_MYCOSIS_FUNGOIDES_CD4_DN	Cysteine_and_methionine_metabolism	0.00092683625542524	0.0490748930108102
HAHTOLA_MYCOSIS_FUNGOIDES_CD4_DN	Aminoacyl-tRNA_biosynthesis	0.00014429741916097	0.015030981162601
HAHTOLA_MYCOSIS_FUNGOIDES_CD4_DN	Spliceosome	0.000307601439038463	0.0230701079278847
HAHTOLA_MYCOSIS_FUNGOIDES_CD4_DN	MAPK_signaling_pathway	0.000226543213433141	0.0197456158837568
HAHTOLA_MYCOSIS_FUNGOIDES_CD4_DN	ErbB_signaling_pathway	1.85020621988156e-05	0.00495590951753989
HAHTOLA_MYCOSIS_FUNGOIDES_CD4_DN	Ras_signaling_pathway	0.00011899276659762	0.0148740958247025
HAHTOLA_MYCOSIS_FUNGOIDES_CD4_DN	Rap1_signaling_pathway	3.16800869439559e-05	0.00683198144307046
HAHTOLA_MYCOSIS_FUNGOIDES_CD4_DN	Chemokine_signaling_pathway	9.94768054149811e-05	0.0133227864395064
HAHTOLA_MYCOSIS_FUNGOIDES_CD4_DN	Phospholipase_D_signaling_pathway	0.00023168189303608	0.0197456158837568
HAHTOLA_MYCOSIS_FUNGOIDES_CD4_DN	Oocyte_meiosis	0.000981278868266532	0.0497269696756689
HAHTOLA_MYCOSIS_FUNGOIDES_CD4_DN	Ubiquitin_mediated_proteolysis	0.000864019814669427	0.0490748930108102
HAHTOLA_MYCOSIS_FUNGOIDES_CD4_DN	Axon_guidance	4.11719072811605e-06	0.00128662210253627
HAHTOLA_MYCOSIS_FUNGOIDES_CD4_DN	Osteoclast_differentiation	0.000589161749095259	0.0368226093184537
HAHTOLA_MYCOSIS_FUNGOIDES_CD4_DN	Focal_adhesion	5.96725795488883e-05	0.0093238405545138
HAHTOLA_MYCOSIS_FUNGOIDES_CD4_DN	Adherens_junction	0.000208460089607374	0.0195431334006913
HAHTOLA_MYCOSIS_FUNGOIDES_CD4_DN	Platelet_activation	0.000576434694616852	0.0368226093184537
HAHTOLA_MYCOSIS_FUNGOIDES_CD4_DN	Natural_killer_cell_mediated_cytotoxicity	5.6624958594596e-05	0.0093238405545138
HAHTOLA_MYCOSIS_FUNGOIDES_CD4_DN	T_cell_receptor_signaling_pathway	1.42233768391218e-07	0.000266688315733534
HAHTOLA_MYCOSIS_FUNGOIDES_CD4_DN	B_cell_receptor_signaling_pathway	7.68044866042049e-05	0.0110775701832988
HAHTOLA_MYCOSIS_FUNGOIDES_CD4_DN	Fc_epsilon_RI_signaling_pathway	3.27935109267382e-05	0.00683198144307046
HAHTOLA_MYCOSIS_FUNGOIDES_CD4_DN	Fc_gamma_R-mediated_phagocytosis	4.17210750282133e-05	0.00782270156778999
HAHTOLA_MYCOSIS_FUNGOIDES_CD4_DN	Leukocyte_transendothelial_migration	0.000677048932926892	0.0409505402979975
HAHTOLA_MYCOSIS_FUNGOIDES_CD4_DN	Regulation_of_actin_cytoskeleton	2.49402913959084e-06	0.000948413594715004
HAHTOLA_MYCOSIS_FUNGOIDES_CD4_DN	Insulin_signaling_pathway	0.000366919335214746	0.0254805093899129
HAHTOLA_MYCOSIS_FUNGOIDES_CD4_DN	Progesterone-mediated_oocyte_maturation	0.00013019892254034	0.015030981162601
HAHTOLA_MYCOSIS_FUNGOIDES_CD4_DN	Regulation_of_lipolysis_in_adipocytes	0.000756242132207856	0.0443110624340541
HAHTOLA_MYCOSIS_FUNGOIDES_CD4_DN	Growth_hormone_synthesis__secretion_and_action	0.000265045311740522	0.0207804729877992
HAHTOLA_MYCOSIS_FUNGOIDES_CD4_DN	Bacterial_invasion_of_epithelial_cells	0.000519764912318172	0.0348056860927347
HAHTOLA_MYCOSIS_FUNGOIDES_CD4_DN	Pathogenic_Escherichia_coli_infection	0.000362232344541886	0.0254805093899129
HAHTOLA_MYCOSIS_FUNGOIDES_CD4_DN	Yersinia_infection	1.3317561153751e-06	0.000948413594715004
HAHTOLA_MYCOSIS_FUNGOIDES_CD4_DN	Human_T-cell_leukemia_virus_1_infection	0.000942237945807555	0.0490748930108102
HAHTOLA_MYCOSIS_FUNGOIDES_CD4_DN	Proteoglycans_in_cancer	0.00026599005424383	0.0207804729877992
HAHTOLA_MYCOSIS_FUNGOIDES_CD4_DN	Colorectal_cancer	0.000165534027592176	0.0163355948281753
HAHTOLA_MYCOSIS_FUNGOIDES_CD4_DN	Renal_cell_carcinoma	1.8614769871933e-06	0.000948413594715004
HAHTOLA_MYCOSIS_FUNGOIDES_CD4_DN	Endometrial_cancer	0.000911420412569993	0.0490748930108102
HAHTOLA_MYCOSIS_FUNGOIDES_CD4_DN	Choline_metabolism_in_cancer	2.52910291924001e-06	0.000948413594715004
HAHTOLA_MYCOSIS_FUNGOIDES_CD4_DN	PD-L1_expression_and_PD-1_checkpoint_pathway_in_cancer	0.000141712638505505	0.015030981162601
HAHTOLA_MYCOSIS_FUNGOIDES_CD4_UP	Signaling_pathways_regulating_pluripotency_of_stem_cells	0.000237183867727244	0.00798124445445323
HAHTOLA_MYCOSIS_FUNGOIDES_CD4_UP	Intestinal_immune_network_for_IgA_production	0.00389904859290194	0.049601011608064
HAHTOLA_MYCOSIS_FUNGOIDES_CD4_UP	Staphylococcus_aureus_infection	0.000599388168771056	0.0157669565751302
HAHTOLA_MYCOSIS_FUNGOIDES_CD4_UP	Chronic_myeloid_leukemia	0.000456531700241961	0.0126524499781343
HAHTOLA_MYCOSIS_FUNGOIDES_CD4_UP	Asthma	0.00386960574197643	0.049601011608064
HAHTOLA_MYCOSIS_FUNGOIDES_CD4_UP	Graft-versus-host_disease	0.0033996556266104	0.0444050471614835
HAHTOLA_MYCOSIS_FUNGOIDES_DN	Cytokine-cytokine_receptor_interaction	0.00265646447141616	0.0332097899622644
HAHTOLA_MYCOSIS_FUNGOIDES_DN	Taste_transduction	0.00857402515204005	0.0498372707712577
HAHTOLA_MYCOSIS_FUNGOIDES_DN	Thyroid_hormone_signaling_pathway	0.00562864451535926	0.0418834259017963
HAHTOLA_MYCOSIS_FUNGOIDES_DN	Cortisol_synthesis_and_secretion	0.00797342952001352	0.0498372707712577
HAHTOLA_MYCOSIS_FUNGOIDES_DN	Primary_immunodeficiency	0.00364689559858994	0.0356711975737079
HAHTOLA_MYCOSIS_FUNGOIDES_SKIN_DN	Phenylalanine_metabolism	0.0003735190567926	0.0359374563940004
HAHTOLA_MYCOSIS_FUNGOIDES_SKIN_DN	PPAR_signaling_pathway	0.000240800092406636	0.0311635452922921
HAHTOLA_MYCOSIS_FUNGOIDES_SKIN_DN	Phagosome	3.24507571383344e-05	0.00749300302410367
HAHTOLA_MYCOSIS_FUNGOIDES_SKIN_DN	Peroxisome	3.377399946473e-05	0.00749300302410367
HAHTOLA_MYCOSIS_FUNGOIDES_SKIN_DN	Axon_guidance	0.000338350254583552	0.0359374563940004
HAHTOLA_MYCOSIS_FUNGOIDES_SKIN_DN	Hippo_signaling_pathway	0.00040174759704919	0.0359374563940004
HAHTOLA_MYCOSIS_FUNGOIDES_SKIN_DN	Cell_adhesion_molecules	0.000602707076219063	0.0492633731246424
HAHTOLA_MYCOSIS_FUNGOIDES_SKIN_DN	Th1_and_Th2_cell_differentiation	8.31643976541015e-05	0.012915430955682
HAHTOLA_MYCOSIS_FUNGOIDES_SKIN_DN	Th17_cell_differentiation	0.000176963951539427	0.0249840924309755
HAHTOLA_MYCOSIS_FUNGOIDES_SKIN_DN	Leishmaniasis	1.37175973020139e-05	0.00684414525339031
HAHTOLA_MYCOSIS_FUNGOIDES_SKIN_DN	Toxoplasmosis	0.000635782053512915	0.0493684764552779
HAHTOLA_MYCOSIS_FUNGOIDES_SKIN_DN	Tuberculosis	2.20352390643603e-05	0.00684414525339031
HAHTOLA_MYCOSIS_FUNGOIDES_SKIN_DN	Influenza_A	6.16393577735394e-05	0.0106362136247007
HAHTOLA_MYCOSIS_FUNGOIDES_SKIN_DN	Human_T-cell_leukemia_virus_1_infection	7.04225565903293e-07	0.00109366230384781
HAHTOLA_MYCOSIS_FUNGOIDES_SKIN_DN	Herpes_simplex_virus_1_infection	7.47654543829485e-06	0.00580553753283595
HAHTOLA_MYCOSIS_FUNGOIDES_SKIN_DN	Epstein-Barr_virus_infection	4.25949344801831e-05	0.00826874165596554
HAHTOLA_MYCOSIS_FUNGOIDES_SKIN_DN	Inflammatory_bowel_disease	0.00041653201229363	0.0359374563940004
HAHTOLA_MYCOSIS_FUNGOIDES_SKIN_DN	Systemic_lupus_erythematosus	0.000363927833204219	0.0359374563940004
HAHTOLA_MYCOSIS_FUNGOIDES_SKIN_UP	Folate_biosynthesis	0.00152221933604469	0.0373391448900374
HAHTOLA_MYCOSIS_FUNGOIDES_SKIN_UP	RNA_transport	1.59441153018579e-05	0.00332434804043737
HAHTOLA_MYCOSIS_FUNGOIDES_SKIN_UP	mRNA_surveillance_pathway	1.50162034136105e-08	9.39263523521337e-06
HAHTOLA_MYCOSIS_FUNGOIDES_SKIN_UP	RNA_degradation	0.000458388906972078	0.0191148174207357
HAHTOLA_MYCOSIS_FUNGOIDES_SKIN_UP	Spliceosome	1.50814097832667e-09	1.88668436388666e-06
HAHTOLA_MYCOSIS_FUNGOIDES_SKIN_UP	Rap1_signaling_pathway	0.00136879641957229	0.0342472864176987
HAHTOLA_MYCOSIS_FUNGOIDES_SKIN_UP	Calcium_signaling_pathway	0.000604509228059899	0.0221778366234766
HAHTOLA_MYCOSIS_FUNGOIDES_SKIN_UP	cGMP-PKG_signaling_pathway	0.00056948212841503	0.021617458627119
HAHTOLA_MYCOSIS_FUNGOIDES_SKIN_UP	PI3K-Akt_signaling_pathway	0.000257304378900457	0.0135946278227869
HAHTOLA_MYCOSIS_FUNGOIDES_SKIN_UP	Adrenergic_signaling_in_cardiomyocytes	0.000151026788303792	0.011897888827889
HAHTOLA_MYCOSIS_FUNGOIDES_SKIN_UP	Vascular_smooth_muscle_contraction	0.00103857634296147	0.0282447609792348
HAHTOLA_MYCOSIS_FUNGOIDES_SKIN_UP	Notch_signaling_pathway	0.000209451764334924	0.0134707645315721
HAHTOLA_MYCOSIS_FUNGOIDES_SKIN_UP	Hippo_signaling_pathway	0.000620483039026124	0.0221778366234766
HAHTOLA_MYCOSIS_FUNGOIDES_SKIN_UP	Fc_gamma_R-mediated_phagocytosis	0.000570244711986353	0.021617458627119
HAHTOLA_MYCOSIS_FUNGOIDES_SKIN_UP	Circadian_rhythm	3.8258961358793e-05	0.00482013264327016
HAHTOLA_MYCOSIS_FUNGOIDES_SKIN_UP	Circadian_entrainment	3.8530236956596e-05	0.00482013264327016
HAHTOLA_MYCOSIS_FUNGOIDES_SKIN_UP	Long-term_potentiation	0.00208278685124361	0.0465279705518885
HAHTOLA_MYCOSIS_FUNGOIDES_SKIN_UP	Glutamatergic_synapse	0.000651402807292358	0.0226362475534094
HAHTOLA_MYCOSIS_FUNGOIDES_SKIN_UP	Cholinergic_synapse	0.000293568682301254	0.0146901768623547
HAHTOLA_MYCOSIS_FUNGOIDES_SKIN_UP	Serotonergic_synapse	0.000256263974009732	0.0135946278227869
HAHTOLA_MYCOSIS_FUNGOIDES_SKIN_UP	GABAergic_synapse	0.000941298406708017	0.027385216437017
HAHTOLA_MYCOSIS_FUNGOIDES_SKIN_UP	Dopaminergic_synapse	0.000826425494792545	0.0246156736663208
HAHTOLA_MYCOSIS_FUNGOIDES_SKIN_UP	Phototransduction	0.00161344118220404	0.0373780540543936
HAHTOLA_MYCOSIS_FUNGOIDES_SKIN_UP	Insulin_secretion	0.000964750018606955	0.0274295971199387
HAHTOLA_MYCOSIS_FUNGOIDES_SKIN_UP	Estrogen_signaling_pathway	0.000678774406696842	0.0229499130480473
HAHTOLA_MYCOSIS_FUNGOIDES_SKIN_UP	Melanogenesis	0.00159855036556753	0.0373780540543936
HAHTOLA_MYCOSIS_FUNGOIDES_SKIN_UP	Thyroid_hormone_synthesis	2.42921055767471e-05	0.00434134629664438
HAHTOLA_MYCOSIS_FUNGOIDES_SKIN_UP	Renin_secretion	4.64266408330656e-05	0.00527997524383319
HAHTOLA_MYCOSIS_FUNGOIDES_SKIN_UP	Cortisol_synthesis_and_secretion	0.00160785484832641	0.0373780540543936
HAHTOLA_MYCOSIS_FUNGOIDES_SKIN_UP	Vasopressin-regulated_water_reabsorption	0.00222854687192786	0.0489107392417851
HAHTOLA_MYCOSIS_FUNGOIDES_SKIN_UP	Salivary_secretion	0.000185671780737896	0.0129041887612838
HAHTOLA_MYCOSIS_FUNGOIDES_SKIN_UP	Gastric_acid_secretion	7.87354188955562e-05	0.00757676992602622
HAHTOLA_MYCOSIS_FUNGOIDES_SKIN_UP	Pancreatic_secretion	0.00120406350306251	0.0313809050485667
HAHTOLA_MYCOSIS_FUNGOIDES_SKIN_UP	Prion_disease	0.000793222717261334	0.0246156736663208
HAHTOLA_MYCOSIS_FUNGOIDES_SKIN_UP	Morphine_addiction	0.000778157691246704	0.0246156736663208
HAHTOLA_MYCOSIS_FUNGOIDES_SKIN_UP	Pertussis	0.00101231867190574	0.0281424590789796
HAHTOLA_MYCOSIS_FUNGOIDES_SKIN_UP	Human_cytomegalovirus_infection	0.00119851162045608	0.0313809050485667
HAHTOLA_MYCOSIS_FUNGOIDES_SKIN_UP	Fluid_shear_stress_and_atherosclerosis	0.000354981964481697	0.0170800937525617
HAHTOLA_SEZARY_SYNDROM_UP	Fructose_and_mannose_metabolism	0.000368721852511129	0.0287076299455093
HAHTOLA_SEZARY_SYNDROM_UP	Purine_metabolism	0.000135664430053797	0.015565708290383
HAHTOLA_SEZARY_SYNDROM_UP	Glutathione_metabolism	0.000193020908157961	0.0191266172629252
HAHTOLA_SEZARY_SYNDROM_UP	Amino_sugar_and_nucleotide_sugar_metabolism	0.000326817421108881	0.0274023837698985
HAHTOLA_SEZARY_SYNDROM_UP	One_carbon_pool_by_folate	0.000422951392647203	0.0317942771024449
HAHTOLA_SEZARY_SYNDROM_UP	Retinol_metabolism	9.69695001478546e-05	0.01241970827317
HAHTOLA_SEZARY_SYNDROM_UP	Nitrogen_metabolism	0.000183847418309313	0.0190851129483001
HAHTOLA_SEZARY_SYNDROM_UP	Proteasome	0.000211148225504072	0.0200131796347338
HAHTOLA_SEZARY_SYNDROM_UP	Nucleotide_excision_repair	1.15735391846695e-06	0.000315378942782244
HAHTOLA_SEZARY_SYNDROM_UP	Mismatch_repair	3.19931795680905e-07	9.96359020834819e-05
HAHTOLA_SEZARY_SYNDROM_UP	Fanconi_anemia_pathway	2.00012892424096e-05	0.00307766631826477
HAHTOLA_SEZARY_SYNDROM_UP	Oocyte_meiosis	1.16314095423389e-05	0.00211303940019157
HAHTOLA_SEZARY_SYNDROM_UP	Progesterone-mediated_oocyte_maturation	3.34786742915393e-06	0.000810927888395063
HAHTOLA_SEZARY_SYNDROM_UP	Leishmaniasis	0.000155478464101562	0.0169471525870703
HAHTOLA_SEZARY_SYNDROM_UP	African_trypanosomiasis	7.82463720416303e-06	0.00170577091050754
HAHTOLA_SEZARY_SYNDROM_UP	Malaria	6.48824302786942e-05	0.00884023112547208
HAHTOLA_SEZARY_SYNDROM_UP	Tuberculosis	0.000281267755635459	0.024526548291412
HAHTOLA_SEZARY_SYNDROM_UP	Transcriptional_misregulation_in_cancer	0.000102548049961954	0.01241970827317
HAHTOLA_SEZARY_SYNDROM_UP	Viral_carcinogenesis	0.000344905279380579	0.0278479077425801
HAHTOLA_SEZARY_SYNDROM_UP	Small_cell_lung_cancer	2.11766031073264e-05	0.00307766631826477
HALMOS_CEBPA_TARGETS_DN	TGF-beta_signaling_pathway	0.000149454516960746	0.0380882670945961
HALMOS_CEBPA_TARGETS_DN	Axon_guidance	0.000188867440138493	0.0380882670945961
HALMOS_CEBPA_TARGETS_DN	Hippo_signaling_pathway	7.07951960798188e-05	0.0380882670945961
HALMOS_CEBPA_TARGETS_UP	Necroptosis	0.000527365707323876	0.0294845372731076
HALMOS_CEBPA_TARGETS_UP	Epithelial_cell_signaling_in_Helicobacter_pylori_infection	0.00110713608907902	0.0425555434239748
HALMOS_CEBPA_TARGETS_UP	Rheumatoid_arthritis	0.00082668545360102	0.0423676294970523
HAMAI_APOPTOSIS_VIA_TRAIL_DN	Glycolysis_/_Gluconeogenesis	0.000217945281140704	0.021803245925316
HAMAI_APOPTOSIS_VIA_TRAIL_DN	Nitrogen_metabolism	0.000431458581068827	0.0346243628011683
HAMAI_APOPTOSIS_VIA_TRAIL_DN	Ribosome_biogenesis_in_eukaryotes	0.000443014637999754	0.0346243628011683
HAMAI_APOPTOSIS_VIA_TRAIL_DN	ErbB_signaling_pathway	0.000389075070693512	0.0324358917268158
HAMAI_APOPTOSIS_VIA_TRAIL_DN	Cytokine-cytokine_receptor_interaction	0.000267845788866061	0.0248104562205192
HAMAI_APOPTOSIS_VIA_TRAIL_DN	Viral_protein_interaction_with_cytokine_and_cytokine_receptor	0.000584474198428858	0.039217886449091
HAMAI_APOPTOSIS_VIA_TRAIL_DN	Phagosome	8.96038539635249e-05	0.0106713923220369
HAMAI_APOPTOSIS_VIA_TRAIL_DN	PI3K-Akt_signaling_pathway	0.000505242332742799	0.0371650315938159
HAMAI_APOPTOSIS_VIA_TRAIL_DN	Focal_adhesion	0.000360892416649433	0.0311238597944908
HAMAI_APOPTOSIS_VIA_TRAIL_DN	Cell_adhesion_molecules	3.09150725110469e-07	7.73185963501283e-05
HAMAI_APOPTOSIS_VIA_TRAIL_DN	Adherens_junction	0.000116717769551625	0.0132686882567552
HAMAI_APOPTOSIS_VIA_TRAIL_DN	Antigen_processing_and_presentation	2.57116528112038e-05	0.00428698957872138
HAMAI_APOPTOSIS_VIA_TRAIL_DN	Cytosolic_DNA-sensing_pathway	0.000570347809112188	0.039217886449091
HAMAI_APOPTOSIS_VIA_TRAIL_DN	JAK-STAT_signaling_pathway	7.7189485176667e-05	0.0104858696382419
HAMAI_APOPTOSIS_VIA_TRAIL_DN	Hematopoietic_cell_lineage	1.15378665708563e-08	4.80936738228527e-06
HAMAI_APOPTOSIS_VIA_TRAIL_DN	Leukocyte_transendothelial_migration	0.000595873524616336	0.039217886449091
HAMAI_APOPTOSIS_VIA_TRAIL_DN	Intestinal_immune_network_for_IgA_production	1.06912061642579e-13	1.33693533084045e-10
HAMAI_APOPTOSIS_VIA_TRAIL_DN	Glucagon_signaling_pathway	0.000629184388250783	0.0393397538753802
HAMAI_APOPTOSIS_VIA_TRAIL_DN	Type_I_diabetes_mellitus	9.61756055869627e-14	1.33693533084045e-10
HAMAI_APOPTOSIS_VIA_TRAIL_DN	Cholesterol_metabolism	8.25323272209989e-05	0.0104858696382419
HAMAI_APOPTOSIS_VIA_TRAIL_DN	Bacterial_invasion_of_epithelial_cells	0.000592557507943102	0.039217886449091
HAMAI_APOPTOSIS_VIA_TRAIL_DN	Leishmaniasis	5.08785047287312e-11	3.18117850816392e-08
HAMAI_APOPTOSIS_VIA_TRAIL_DN	Malaria	0.000247800377386196	0.0238364901478029
HAMAI_APOPTOSIS_VIA_TRAIL_DN	Toxoplasmosis	0.000773353342615697	0.0460513502352823
HAMAI_APOPTOSIS_VIA_TRAIL_DN	Staphylococcus_aureus_infection	4.86951781969226e-07	0.000110715127882276
HAMAI_APOPTOSIS_VIA_TRAIL_DN	Tuberculosis	3.07160598047726e-06	0.000640173879764469
HAMAI_APOPTOSIS_VIA_TRAIL_DN	Human_T-cell_leukemia_virus_1_infection	1.08552450713007e-05	0.00193921199452307
HAMAI_APOPTOSIS_VIA_TRAIL_DN	Herpes_simplex_virus_1_infection	4.53177353915093e-05	0.0070837285133853
HAMAI_APOPTOSIS_VIA_TRAIL_DN	Epstein-Barr_virus_infection	0.00014192667993559	0.0154329837616918
HAMAI_APOPTOSIS_VIA_TRAIL_DN	Chemical_carcinogenesis	0.000478594119151782	0.0362716330908669
HAMAI_APOPTOSIS_VIA_TRAIL_DN	Proteoglycans_in_cancer	8.38534157396391e-05	0.0104858696382419
HAMAI_APOPTOSIS_VIA_TRAIL_DN	Hepatocellular_carcinoma	0.000284075002763981	0.0253739850683113
HAMAI_APOPTOSIS_VIA_TRAIL_DN	Gastric_cancer	0.000626128033550253	0.0393397538753802
HAMAI_APOPTOSIS_VIA_TRAIL_DN	Asthma	1.6286341465234e-11	1.35773800015167e-08
HAMAI_APOPTOSIS_VIA_TRAIL_DN	Autoimmune_thyroid_disease	4.3850602602302e-08	1.37087946385447e-05
HAMAI_APOPTOSIS_VIA_TRAIL_DN	Inflammatory_bowel_disease	7.59610936942541e-06	0.00146137457945638
HAMAI_APOPTOSIS_VIA_TRAIL_DN	Allograft_rejection	4.10211527289457e-08	1.37087946385447e-05
HAMAI_APOPTOSIS_VIA_TRAIL_DN	Graft-versus-host_disease	8.69613976614343e-08	2.41656061723608e-05
HAMAI_APOPTOSIS_VIA_TRAIL_DN	Primary_immunodeficiency	0.000649656460435184	0.0396290440865462
HAMAI_APOPTOSIS_VIA_TRAIL_DN	Arrhythmogenic_right_ventricular_cardiomyopathy	0.000170428644672953	0.0177600850136273
HAMAI_APOPTOSIS_VIA_TRAIL_DN	Viral_myocarditis	1.89258928803408e-10	9.46673161874647e-08
HAMAI_APOPTOSIS_VIA_TRAIL_UP	Ether_lipid_metabolism	0.0010403151633826	0.0290730934052459
HAMAI_APOPTOSIS_VIA_TRAIL_UP	Ribosome_biogenesis_in_eukaryotes	2.93876954795867e-05	0.00121030903751456
HAMAI_APOPTOSIS_VIA_TRAIL_UP	RNA_polymerase	0.00106055802681584	0.0291188300345051
HAMAI_APOPTOSIS_VIA_TRAIL_UP	FoxO_signaling_pathway	5.48757249849696e-05	0.00209464657564579
HAMAI_APOPTOSIS_VIA_TRAIL_UP	Autophagy_-_other	0.000331289382803619	0.0105809772262789
HAMAI_APOPTOSIS_VIA_TRAIL_UP	Autophagy_-_animal	8.4852658056527e-05	0.00301805476951056
HAMAI_APOPTOSIS_VIA_TRAIL_UP	Lysosome	1.92318168581716e-09	1.88111208643991e-07
HAMAI_APOPTOSIS_VIA_TRAIL_UP	Endocytosis	1.30089665735796e-06	7.54038247690818e-05
HAMAI_APOPTOSIS_VIA_TRAIL_UP	Phagosome	2.26864462535096e-06	0.000126424007785327
HAMAI_APOPTOSIS_VIA_TRAIL_UP	mTOR_signaling_pathway	1.17095086269255e-06	7.04822346197631e-05
HAMAI_APOPTOSIS_VIA_TRAIL_UP	Apoptosis_-_multiple_species	0.000578606454936155	0.0174138288841362
HAMAI_APOPTOSIS_VIA_TRAIL_UP	Apelin_signaling_pathway	0.000937733856277807	0.0266827906377231
HAMAI_APOPTOSIS_VIA_TRAIL_UP	Synaptic_vesicle_cycle	9.16600161888491e-08	6.52036024252495e-06
HAMAI_APOPTOSIS_VIA_TRAIL_UP	GABAergic_synapse	0.00075841894969009	0.021980104745648
HAMAI_APOPTOSIS_VIA_TRAIL_UP	Parathyroid_hormone_synthesis__secretion_and_action	0.000397618633608838	0.0124454632319566
HAMAI_APOPTOSIS_VIA_TRAIL_UP	Endocrine_and_other_factor-regulated_calcium_reabsorption	5.27052401786455e-05	0.00206209252198951
HAMAI_APOPTOSIS_VIA_TRAIL_UP	Vasopressin-regulated_water_reabsorption	0.000686416588173025	0.0202687162356752
HAMAI_APOPTOSIS_VIA_TRAIL_UP	Collecting_duct_acid_secretion	1.02099893798112e-08	8.87701854411363e-07
HAMAI_APOPTOSIS_VIA_TRAIL_UP	Protein_digestion_and_absorption	0.000177584918390638	0.00591319994215635
HAMAI_APOPTOSIS_VIA_TRAIL_UP	Morphine_addiction	0.00114720194693898	0.0309546732234397
HAMAI_APOPTOSIS_VIA_TRAIL_UP	Vibrio_cholerae_infection	2.34268129442459e-06	0.000126424007785327
HAMAI_APOPTOSIS_VIA_TRAIL_UP	Epithelial_cell_signaling_in_Helicobacter_pylori_infection	6.3167549308484e-08	4.70748641275131e-06
HAMAI_APOPTOSIS_VIA_TRAIL_UP	Tuberculosis	7.40389490160126e-05	0.00269467337697813
HAMAI_APOPTOSIS_VIA_TRAIL_UP	Human_papillomavirus_infection	0.000151600249654659	0.00515770414585959
HAMAI_APOPTOSIS_VIA_TRAIL_UP	Human_T-cell_leukemia_virus_1_infection	3.22525886819093e-06	0.000168251004290627
HAMAI_APOPTOSIS_VIA_TRAIL_UP	Rheumatoid_arthritis	7.4279581678771e-09	6.83809090160451e-07
HANN_RESISTANCE_TO_BCL2_INHIBITOR_DN	Pancreatic_secretion	9.86937772046663e-05	0.0304470302676396
HANN_RESISTANCE_TO_BCL2_INHIBITOR_DN	Protein_digestion_and_absorption	2.73147405931099e-05	0.0168531949459488
HANN_RESISTANCE_TO_BCL2_INHIBITOR_UP	Nitrogen_metabolism	0.00363334606700868	0.0441647763354798
HANN_RESISTANCE_TO_BCL2_INHIBITOR_UP	Chemokine_signaling_pathway	0.00228059846868338	0.032446696395359
HANN_RESISTANCE_TO_BCL2_INHIBITOR_UP	PI3K-Akt_signaling_pathway	0.00389266025340923	0.0451260244191514
HANN_RESISTANCE_TO_BCL2_INHIBITOR_UP	Ferroptosis	0.00196184718388395	0.0307029084277838
HANN_RESISTANCE_TO_BCL2_INHIBITOR_UP	Apelin_signaling_pathway	6.6410176265915e-05	0.00426854272400339
HANN_RESISTANCE_TO_BCL2_INHIBITOR_UP	ECM-receptor_interaction	0.00222641752070058	0.032446696395359
HANN_RESISTANCE_TO_BCL2_INHIBITOR_UP	Hematopoietic_cell_lineage	0.00133296686196865	0.0219588751471678
HANN_RESISTANCE_TO_BCL2_INHIBITOR_UP	Circadian_entrainment	0.000157072770111114	0.00614547213059733
HANN_RESISTANCE_TO_BCL2_INHIBITOR_UP	Glutamatergic_synapse	8.36154723659515e-05	0.00436194047509047
HANN_RESISTANCE_TO_BCL2_INHIBITOR_UP	Cholinergic_synapse	6.81875834505333e-05	0.00426854272400339
HANN_RESISTANCE_TO_BCL2_INHIBITOR_UP	Serotonergic_synapse	2.6900224387491e-06	0.000841977023328468
HANN_RESISTANCE_TO_BCL2_INHIBITOR_UP	GABAergic_synapse	3.23788244713204e-05	0.00337819068650776
HANN_RESISTANCE_TO_BCL2_INHIBITOR_UP	Long-term_depression	0.00108267011777862	0.0188264303813727
HANN_RESISTANCE_TO_BCL2_INHIBITOR_UP	Thyroid_hormone_synthesis	0.00067528136790143	0.0188264303813727
HANN_RESISTANCE_TO_BCL2_INHIBITOR_UP	Regulation_of_lipolysis_in_adipocytes	0.000679240823661248	0.0188264303813727
HANN_RESISTANCE_TO_BCL2_INHIBITOR_UP	Renin_secretion	0.000766999211450359	0.0188264303813727
HANN_RESISTANCE_TO_BCL2_INHIBITOR_UP	Relaxin_signaling_pathway	0.000121112588837464	0.00541546290087518
HANN_RESISTANCE_TO_BCL2_INHIBITOR_UP	Parathyroid_hormone_synthesis__secretion_and_action	0.000878779928829738	0.0188264303813727
HANN_RESISTANCE_TO_BCL2_INHIBITOR_UP	Gastric_acid_secretion	0.000965124775359728	0.0188264303813727
HANN_RESISTANCE_TO_BCL2_INHIBITOR_UP	Bile_secretion	0.00100970201365884	0.0188264303813727
HANN_RESISTANCE_TO_BCL2_INHIBITOR_UP	Mineral_absorption	0.00366863956780343	0.0441647763354798
HANN_RESISTANCE_TO_BCL2_INHIBITOR_UP	Pertussis	0.00363501530572852	0.0441647763354798
HANN_RESISTANCE_TO_BCL2_INHIBITOR_UP	Human_cytomegalovirus_infection	0.00100665937271007	0.0188264303813727
HANN_RESISTANCE_TO_BCL2_INHIBITOR_UP	Human_immunodeficiency_virus_1_infection	0.00106276781754838	0.0188264303813727
HAN_SATB1_TARGETS_DN	Glycolysis_/_Gluconeogenesis	0.000419237231792277	0.00665311259148613
HAN_SATB1_TARGETS_DN	Citrate_cycle_(TCA_cycle)	7.16724070567543e-06	0.000311538057487386
HAN_SATB1_TARGETS_DN	Galactose_metabolism	0.00268485305309299	0.0273480380756914
HAN_SATB1_TARGETS_DN	Ascorbate_and_aldarate_metabolism	5.76183203731471e-06	0.000280409159149316
HAN_SATB1_TARGETS_DN	Fatty_acid_biosynthesis	0.000638251707423387	0.00896007204652063
HAN_SATB1_TARGETS_DN	Fatty_acid_elongation	0.000346573756278667	0.00592740728825647
HAN_SATB1_TARGETS_DN	Fatty_acid_degradation	2.93090212058188e-07	4.01167227754645e-05
HAN_SATB1_TARGETS_DN	Synthesis_and_degradation_of_ketone_bodies	0.000180261947659726	0.00340322125323103
HAN_SATB1_TARGETS_DN	Arginine_biosynthesis	0.00244091542903787	0.0253346198558907
HAN_SATB1_TARGETS_DN	Alanine__aspartate_and_glutamate_metabolism	0.00112525951869822	0.0140018087838017
HAN_SATB1_TARGETS_DN	Glycine__serine_and_threonine_metabolism	1.98391292001175e-05	0.000670760291258521
HAN_SATB1_TARGETS_DN	Valine__leucine_and_isoleucine_degradation	1.84448951814735e-08	1.00985801118567e-05
HAN_SATB1_TARGETS_DN	Lysine_degradation	4.7470649311353e-08	1.38705904489304e-05
HAN_SATB1_TARGETS_DN	Arginine_and_proline_metabolism	1.47028642508972e-05	0.000549933913814716
HAN_SATB1_TARGETS_DN	Histidine_metabolism	0.000115869157845654	0.00256316621900992
HAN_SATB1_TARGETS_DN	Tyrosine_metabolism	0.000171108670910172	0.0032968704504048
HAN_SATB1_TARGETS_DN	Tryptophan_metabolism	8.31589599045712e-08	1.82118122191011e-05
HAN_SATB1_TARGETS_DN	beta-Alanine_metabolism	5.70024265024538e-08	1.38705904489304e-05
HAN_SATB1_TARGETS_DN	N-Glycan_biosynthesis	0.00128216946136362	0.0154283028592655
HAN_SATB1_TARGETS_DN	Other_glycan_degradation	7.25499585929528e-06	0.000311538057487386
HAN_SATB1_TARGETS_DN	Various_types_of_N-glycan_biosynthesis	6.7710460800507e-06	0.000308928977402313
HAN_SATB1_TARGETS_DN	Other_types_of_O-glycan_biosynthesis	2.8869802277821e-05	0.000842998226512373
HAN_SATB1_TARGETS_DN	Mannose_type_O-glycan_biosynthesis	0.00466958838053408	0.0400786963034848
HAN_SATB1_TARGETS_DN	Amino_sugar_and_nucleotide_sugar_metabolism	0.000665040516598063	0.00915999202106766
HAN_SATB1_TARGETS_DN	Glycosaminoglycan_degradation	1.09951692608951e-06	9.63176827254411e-05
HAN_SATB1_TARGETS_DN	Glycosaminoglycan_biosynthesis_-_chondroitin_sulfate_/_dermatan_sulfate	0.00136183175720777	0.0162973308649454
HAN_SATB1_TARGETS_DN	Glycosaminoglycan_biosynthesis_-_keratan_sulfate	0.00481807689639498	0.0406488654575508
HAN_SATB1_TARGETS_DN	Glycosaminoglycan_biosynthesis_-_heparan_sulfate_/_heparin	2.2032275785737e-07	3.44647742648314e-05
HAN_SATB1_TARGETS_DN	Glycerolipid_metabolism	0.000449438214244559	0.00688714862767928
HAN_SATB1_TARGETS_DN	Inositol_phosphate_metabolism	0.000839844833205866	0.010883196359295
HAN_SATB1_TARGETS_DN	Ether_lipid_metabolism	2.51976278689963e-07	3.67885366887346e-05
HAN_SATB1_TARGETS_DN	Sphingolipid_metabolism	0.00119864494993225	0.0147473732604024
HAN_SATB1_TARGETS_DN	Glycosphingolipid_biosynthesis_-_globo_and_isoglobo_series	8.8463863891478e-07	8.8061755419244e-05
HAN_SATB1_TARGETS_DN	Glycosphingolipid_biosynthesis_-_ganglio_series	4.08863441941778e-06	0.00021319308044107
HAN_SATB1_TARGETS_DN	Pyruvate_metabolism	7.72149034082657e-06	0.000325193535507888
HAN_SATB1_TARGETS_DN	Glyoxylate_and_dicarboxylate_metabolism	2.39510448076823e-05	0.000760185335200351
HAN_SATB1_TARGETS_DN	Propanoate_metabolism	6.79388809384303e-07	7.0850547264363e-05
HAN_SATB1_TARGETS_DN	Butanoate_metabolism	3.79084816792634e-06	0.000207548937193967
HAN_SATB1_TARGETS_DN	One_carbon_pool_by_folate	0.000163101806394719	0.00321795455859851
HAN_SATB1_TARGETS_DN	Terpenoid_backbone_biosynthesis	0.00241696755345092	0.025264622980456
HAN_SATB1_TARGETS_DN	Nitrogen_metabolism	0.00432840061778586	0.0383773172184252
HAN_SATB1_TARGETS_DN	Sulfur_metabolism	0.000484551720495464	0.00717005586408829
HAN_SATB1_TARGETS_DN	ABC_transporters	0.00440122662773236	0.0387095835933087
HAN_SATB1_TARGETS_DN	Ribosome_biogenesis_in_eukaryotes	0.000951315146517429	0.0121126754120533
HAN_SATB1_TARGETS_DN	RNA_polymerase	0.00153467644685982	0.0176891653611737
HAN_SATB1_TARGETS_DN	DNA_replication	3.07104121169258e-06	0.000197717733630219
HAN_SATB1_TARGETS_DN	Spliceosome	0.0048690053323837	0.0408548723291966
HAN_SATB1_TARGETS_DN	Proteasome	0.0036414286448209	0.0336486444394843
HAN_SATB1_TARGETS_DN	PPAR_signaling_pathway	0.00526787028127055	0.0436610284175181
HAN_SATB1_TARGETS_DN	Base_excision_repair	4.34820738278078e-05	0.00119032177103624
HAN_SATB1_TARGETS_DN	Nucleotide_excision_repair	1.50666825702662e-05	0.000549933913814716
HAN_SATB1_TARGETS_DN	Mismatch_repair	2.60070696753357e-05	0.00080218989561951
HAN_SATB1_TARGETS_DN	Homologous_recombination	0.000149275502527031	0.00301666072860602
HAN_SATB1_TARGETS_DN	Non-homologous_end-joining	0.00034914864848634	0.00592740728825647
HAN_SATB1_TARGETS_DN	Fanconi_anemia_pathway	0.00236533295861844	0.025024537098427
HAN_SATB1_TARGETS_DN	MAPK_signaling_pathway	5.00643851377011e-05	0.00130589542642091
HAN_SATB1_TARGETS_DN	Ras_signaling_pathway	0.000621795778458601	0.00878537261176991
HAN_SATB1_TARGETS_DN	Rap1_signaling_pathway	3.87821117704246e-05	0.00110302369840558
HAN_SATB1_TARGETS_DN	Calcium_signaling_pathway	0.00276338459676416	0.0277606067289611
HAN_SATB1_TARGETS_DN	Chemokine_signaling_pathway	2.27441760205115e-05	0.000732496257131179
HAN_SATB1_TARGETS_DN	HIF-1_signaling_pathway	0.000948655396651868	0.0121126754120533
HAN_SATB1_TARGETS_DN	FoxO_signaling_pathway	0.00211341666870503	0.0232374706323273
HAN_SATB1_TARGETS_DN	Sphingolipid_signaling_pathway	0.00336961057432015	0.0317378134121251
HAN_SATB1_TARGETS_DN	Phospholipase_D_signaling_pathway	0.000306945672953947	0.00539072336815132
HAN_SATB1_TARGETS_DN	Cell_cycle	1.20562486575464e-06	0.000101550709846256
HAN_SATB1_TARGETS_DN	p53_signaling_pathway	0.000396631829626231	0.00656504953755204
HAN_SATB1_TARGETS_DN	Autophagy_-_other	0.000150141686131856	0.00301666072860602
HAN_SATB1_TARGETS_DN	Mitophagy_-_animal	0.00612254422382893	0.0489356636868079
HAN_SATB1_TARGETS_DN	Autophagy_-_animal	2.30151170961696e-06	0.000173803815312453
HAN_SATB1_TARGETS_DN	Protein_processing_in_endoplasmic_reticulum	0.00225984187440641	0.0241796734384937
HAN_SATB1_TARGETS_DN	Lysosome	3.85081155105338e-11	8.4332772968069e-08
HAN_SATB1_TARGETS_DN	Endocytosis	4.24661399172906e-06	0.00021628103818341
HAN_SATB1_TARGETS_DN	Phagosome	9.58876656473717e-07	9.13017338120626e-05
HAN_SATB1_TARGETS_DN	Peroxisome	0.00260976450817697	0.0268327900136505
HAN_SATB1_TARGETS_DN	mTOR_signaling_pathway	1.35471737305414e-05	0.000520496674910275
HAN_SATB1_TARGETS_DN	PI3K-Akt_signaling_pathway	0.000221738289199153	0.00408072986005164
HAN_SATB1_TARGETS_DN	AMPK_signaling_pathway	0.00546924169503014	0.0447529703440526
HAN_SATB1_TARGETS_DN	Apoptosis	0.0033911636248572	0.0317378134121251
HAN_SATB1_TARGETS_DN	Ferroptosis	0.00165843050418594	0.0189164729383709
HAN_SATB1_TARGETS_DN	Necroptosis	0.00046364915793105	0.00700270107495862
HAN_SATB1_TARGETS_DN	Vascular_smooth_muscle_contraction	0.0046949069544872	0.0400786963034848
HAN_SATB1_TARGETS_DN	Axon_guidance	6.72696007336972e-06	0.000308928977402313
HAN_SATB1_TARGETS_DN	VEGF_signaling_pathway	6.32462173401982e-05	0.00159205995373602
HAN_SATB1_TARGETS_DN	Apelin_signaling_pathway	2.81172209849541e-06	0.000192311860778138
HAN_SATB1_TARGETS_DN	Osteoclast_differentiation	0.00223480003109391	0.0241094190546584
HAN_SATB1_TARGETS_DN	Hippo_signaling_pathway	0.000417726038579708	0.00665311259148613
HAN_SATB1_TARGETS_DN	Tight_junction	0.000328049953195414	0.00565692438974769
HAN_SATB1_TARGETS_DN	Gap_junction	0.00470329906392493	0.0400786963034848
HAN_SATB1_TARGETS_DN	Platelet_activation	0.00030220521404816	0.00538072698183309
HAN_SATB1_TARGETS_DN	Renin-angiotensin_system	0.000742311741147527	0.0100349550192166
HAN_SATB1_TARGETS_DN	C-type_lectin_receptor_signaling_pathway	0.000162614164624644	0.00321795455859851
HAN_SATB1_TARGETS_DN	Natural_killer_cell_mediated_cytotoxicity	0.00358235842751958	0.0333845317287995
HAN_SATB1_TARGETS_DN	T_cell_receptor_signaling_pathway	0.000523190231933804	0.00763857738623354
HAN_SATB1_TARGETS_DN	B_cell_receptor_signaling_pathway	0.00149874361831454	0.0174587687452598
HAN_SATB1_TARGETS_DN	Fc_epsilon_RI_signaling_pathway	0.000652121403822929	0.00907115221933895
HAN_SATB1_TARGETS_DN	Fc_gamma_R-mediated_phagocytosis	1.50371335383793e-05	0.000549933913814716
HAN_SATB1_TARGETS_DN	Leukocyte_transendothelial_migration	0.000601094497946244	0.00860390163726977
HAN_SATB1_TARGETS_DN	Circadian_entrainment	0.000115617088896	0.00256316621900992
HAN_SATB1_TARGETS_DN	Synaptic_vesicle_cycle	6.64654254040697e-07	7.0850547264363e-05
HAN_SATB1_TARGETS_DN	Neurotrophin_signaling_pathway	6.74751864746662e-05	0.00167921202703999
HAN_SATB1_TARGETS_DN	Glutamatergic_synapse	2.89784995693085e-06	0.000192311860778138
HAN_SATB1_TARGETS_DN	Cholinergic_synapse	1.22066064527617e-05	0.00049504570613978
HAN_SATB1_TARGETS_DN	Serotonergic_synapse	2.69218997007948e-06	0.000192311860778138
HAN_SATB1_TARGETS_DN	GABAergic_synapse	4.33636090301818e-08	1.38705904489304e-05
HAN_SATB1_TARGETS_DN	Dopaminergic_synapse	0.00212214343674222	0.0232374706323273
HAN_SATB1_TARGETS_DN	Long-term_depression	0.000396824938181247	0.00656504953755204
HAN_SATB1_TARGETS_DN	Regulation_of_actin_cytoskeleton	5.38363665678804e-08	1.38705904489304e-05
HAN_SATB1_TARGETS_DN	Insulin_signaling_pathway	0.000620188192144114	0.00878537261176991
HAN_SATB1_TARGETS_DN	Insulin_secretion	0.00512256231597149	0.0426555569276713
HAN_SATB1_TARGETS_DN	GnRH_signaling_pathway	0.000320849906206984	0.00557667694121663
HAN_SATB1_TARGETS_DN	Estrogen_signaling_pathway	0.000536921407513589	0.00773590712141289
HAN_SATB1_TARGETS_DN	Melanogenesis	1.94069769534232e-05	0.000670760291258521
HAN_SATB1_TARGETS_DN	Prolactin_signaling_pathway	0.000445671011557886	0.00688714862767928
HAN_SATB1_TARGETS_DN	Thyroid_hormone_synthesis	0.000535520628728743	0.00773590712141289
HAN_SATB1_TARGETS_DN	Glucagon_signaling_pathway	0.00563843950074063	0.0459040241881858
HAN_SATB1_TARGETS_DN	Regulation_of_lipolysis_in_adipocytes	0.0017692762733662	0.0199727579312989
HAN_SATB1_TARGETS_DN	Renin_secretion	0.00151155625647278	0.0175148582099227
HAN_SATB1_TARGETS_DN	Cortisol_synthesis_and_secretion	0.00146487840024994	0.0171557308404279
HAN_SATB1_TARGETS_DN	Parathyroid_hormone_synthesis__secretion_and_action	8.06166600997973e-06	0.000333114123808596
HAN_SATB1_TARGETS_DN	GnRH_secretion	0.00228036594449675	0.0242427253322713
HAN_SATB1_TARGETS_DN	Type_II_diabetes_mellitus	0.00139072540103995	0.0165526555884646
HAN_SATB1_TARGETS_DN	AGE-RAGE_signaling_pathway_in_diabetic_complications	0.00146489573842923	0.0171557308404279
HAN_SATB1_TARGETS_DN	Cushing_syndrome	0.000370024058158671	0.00623348221051915
HAN_SATB1_TARGETS_DN	Growth_hormone_synthesis__secretion_and_action	0.00016945581351442	0.0032968704504048
HAN_SATB1_TARGETS_DN	Endocrine_and_other_factor-regulated_calcium_reabsorption	2.87835748523754e-05	0.000842998226512373
HAN_SATB1_TARGETS_DN	Vasopressin-regulated_water_reabsorption	0.000101438865588185	0.00231407412123047
HAN_SATB1_TARGETS_DN	Proximal_tubule_bicarbonate_reclamation	0.00197542905552259	0.0220723960795636
HAN_SATB1_TARGETS_DN	Collecting_duct_acid_secretion	1.1214152917717e-07	2.09642074312904e-05
HAN_SATB1_TARGETS_DN	Pancreatic_secretion	0.00202000824390801	0.0224559292089266
HAN_SATB1_TARGETS_DN	Carbohydrate_digestion_and_absorption	0.00425646335302316	0.0378929054598403
HAN_SATB1_TARGETS_DN	Protein_digestion_and_absorption	0.00049655889028764	0.00729841590422773
HAN_SATB1_TARGETS_DN	Vitamin_digestion_and_absorption	0.00226339408899142	0.0241796734384937
HAN_SATB1_TARGETS_DN	Mineral_absorption	0.00188254379000819	0.0211424148723997
HAN_SATB1_TARGETS_DN	Cholesterol_metabolism	2.77583301728519e-05	0.000832749905185557
HAN_SATB1_TARGETS_DN	Prion_disease	0.00453135019398096	0.0392911706809517
HAN_SATB1_TARGETS_DN	Cocaine_addiction	0.00381829144436334	0.034987691477639
HAN_SATB1_TARGETS_DN	Morphine_addiction	1.05395222819332e-06	9.61731408226404e-05
HAN_SATB1_TARGETS_DN	Nicotine_addiction	0.00413012811462529	0.0373759527728487
HAN_SATB1_TARGETS_DN	Alcoholism	0.00422958028098581	0.0378072686341181
HAN_SATB1_TARGETS_DN	Bacterial_invasion_of_epithelial_cells	4.5488257865105e-07	5.85995792497529e-05
HAN_SATB1_TARGETS_DN	Vibrio_cholerae_infection	3.51936140731676e-06	0.00020643873044382
HAN_SATB1_TARGETS_DN	Epithelial_cell_signaling_in_Helicobacter_pylori_infection	5.68020829115035e-07	6.91092008756626e-05
HAN_SATB1_TARGETS_DN	Pathogenic_Escherichia_coli_infection	4.6139423544578e-05	0.00123226021417836
HAN_SATB1_TARGETS_DN	Shigellosis	1.32228129121821e-05	0.000517106433529978
HAN_SATB1_TARGETS_DN	Salmonella_infection	0.000481144140171456	0.00716806576173802
HAN_SATB1_TARGETS_DN	Pertussis	0.0041765698287257	0.0374864259217594
HAN_SATB1_TARGETS_DN	Yersinia_infection	6.16560349653531e-07	7.0850547264363e-05
HAN_SATB1_TARGETS_DN	Chagas_disease	0.00333483183468129	0.0317378134121251
HAN_SATB1_TARGETS_DN	Malaria	0.000774115918093808	0.01033727963796
HAN_SATB1_TARGETS_DN	Amoebiasis	6.61294068885775e-06	0.000308928977402313
HAN_SATB1_TARGETS_DN	Tuberculosis	1.62922938867906e-06	0.000132148605970635
HAN_SATB1_TARGETS_DN	Hepatitis_B	0.0033790173401917	0.0317378134121251
HAN_SATB1_TARGETS_DN	Human_cytomegalovirus_infection	4.42576482616515e-05	0.00119659567522243
HAN_SATB1_TARGETS_DN	Kaposi_sarcoma-associated_herpesvirus_infection	0.00324168943393158	0.0314128312403104
HAN_SATB1_TARGETS_DN	Human_immunodeficiency_virus_1_infection	0.000129565269820156	0.00278184255790335
HAN_SATB1_TARGETS_DN	Transcriptional_misregulation_in_cancer	0.00305202878055548	0.0301078514838581
HAN_SATB1_TARGETS_DN	Colorectal_cancer	2.76967808713613e-05	0.000832749905185557
HAN_SATB1_TARGETS_DN	Renal_cell_carcinoma	1.92958305432917e-05	0.000670760291258521
HAN_SATB1_TARGETS_DN	Endometrial_cancer	7.18152411034134e-06	0.000311538057487386
HAN_SATB1_TARGETS_DN	Glioma	0.00100551482133341	0.0126556175788515
HAN_SATB1_TARGETS_DN	Thyroid_cancer	3.60235218968656e-06	0.00020643873044382
HAN_SATB1_TARGETS_DN	Basal_cell_carcinoma	3.15987245527747e-06	0.000197717733630219
HAN_SATB1_TARGETS_DN	Acute_myeloid_leukemia	0.000786656926186	0.0104410828384687
HAN_SATB1_TARGETS_DN	Central_carbon_metabolism_in_cancer	2.58504833206115e-05	0.00080218989561951
HAN_SATB1_TARGETS_DN	Choline_metabolism_in_cancer	0.000408673938644234	0.00658449600951961
HAN_SATB1_TARGETS_DN	PD-L1_expression_and_PD-1_checkpoint_pathway_in_cancer	0.00219862080365459	0.0238365324752651
HAN_SATB1_TARGETS_DN	Rheumatoid_arthritis	1.14872369486523e-07	2.09642074312904e-05
HAN_SATB1_TARGETS_DN	Hypertrophic_cardiomyopathy	0.00013299046683055	0.00282766138212529
HAN_SATB1_TARGETS_DN	Fluid_shear_stress_and_atherosclerosis	0.00142398289490557	0.016856878593747
HAN_SATB1_TARGETS_UP	Ascorbate_and_aldarate_metabolism	0.00616041917294571	0.045909790503143
HAN_SATB1_TARGETS_UP	Fatty_acid_elongation	0.00428203924012327	0.0349030802645464
HAN_SATB1_TARGETS_UP	Oxidative_phosphorylation	0.00104631002508025	0.0132054450746015
HAN_SATB1_TARGETS_UP	Valine__leucine_and_isoleucine_degradation	0.000387373727526559	0.0073040949828803
HAN_SATB1_TARGETS_UP	Arginine_and_proline_metabolism	0.000755714898603182	0.0110789805569856
HAN_SATB1_TARGETS_UP	Tryptophan_metabolism	0.000605271402437147	0.00968207305542984
HAN_SATB1_TARGETS_UP	beta-Alanine_metabolism	0.00334527896067216	0.0287657229310546
HAN_SATB1_TARGETS_UP	Glycerophospholipid_metabolism	0.00269533048222301	0.0250821374881739
HAN_SATB1_TARGETS_UP	Sphingolipid_metabolism	0.00168528587552665	0.0188390885371372
HAN_SATB1_TARGETS_UP	Glyoxylate_and_dicarboxylate_metabolism	6.96817028498145e-05	0.00232025244595659
HAN_SATB1_TARGETS_UP	Propanoate_metabolism	0.00114607627552833	0.0141229084346601
HAN_SATB1_TARGETS_UP	Butanoate_metabolism	8.88872662956164e-05	0.00278217143505279
HAN_SATB1_TARGETS_UP	One_carbon_pool_by_folate	0.000500800080048322	0.00861266071731455
HAN_SATB1_TARGETS_UP	Thiamine_metabolism	0.00679023404601894	0.0489710427742841
HAN_SATB1_TARGETS_UP	Ribosome_biogenesis_in_eukaryotes	4.34416983870557e-07	9.71232256796317e-05
HAN_SATB1_TARGETS_UP	RNA_transport	0.000699275427170944	0.010624913043908
HAN_SATB1_TARGETS_UP	mRNA_surveillance_pathway	0.00119034756554669	0.0145538589068795
HAN_SATB1_TARGETS_UP	RNA_degradation	0.00280032603602891	0.0256287148911418
HAN_SATB1_TARGETS_UP	RNA_polymerase	0.00180217851491648	0.0194030131006592
HAN_SATB1_TARGETS_UP	ErbB_signaling_pathway	0.000217383306661193	0.00496265537584213
HAN_SATB1_TARGETS_UP	Calcium_signaling_pathway	0.00390761907461998	0.0322481152184384
HAN_SATB1_TARGETS_UP	cAMP_signaling_pathway	0.00304342469890154	0.0273733313435684
HAN_SATB1_TARGETS_UP	Wnt_signaling_pathway	1.16257994155378e-09	1.81943760853167e-06
HAN_SATB1_TARGETS_UP	Notch_signaling_pathway	0.00265533624468924	0.0250821374881739
HAN_SATB1_TARGETS_UP	Osteoclast_differentiation	0.000470080647797856	0.00817418015337383
HAN_SATB1_TARGETS_UP	Cell_adhesion_molecules	0.00229553639765367	0.0227374333058734
HAN_SATB1_TARGETS_UP	Signaling_pathways_regulating_pluripotency_of_stem_cells	9.15516801360261e-05	0.00280937998848786
HAN_SATB1_TARGETS_UP	Platelet_activation	0.000835611751803075	0.0118719878859574
HAN_SATB1_TARGETS_UP	Toll-like_receptor_signaling_pathway	0.00153424629443182	0.0175262441663197
HAN_SATB1_TARGETS_UP	Cytosolic_DNA-sensing_pathway	0.000869925543571516	0.0120480838556586
HAN_SATB1_TARGETS_UP	C-type_lectin_receptor_signaling_pathway	0.00180567371883767	0.0194030131006592
HAN_SATB1_TARGETS_UP	Hematopoietic_cell_lineage	0.00536436754590146	0.0411531137712539
HAN_SATB1_TARGETS_UP	Natural_killer_cell_mediated_cytotoxicity	6.62838248190275e-06	0.000545969399167253
HAN_SATB1_TARGETS_UP	IL-17_signaling_pathway	0.00457056368590732	0.0368707843734276
HAN_SATB1_TARGETS_UP	T_cell_receptor_signaling_pathway	2.37712011898448e-07	9.30048246552678e-05
HAN_SATB1_TARGETS_UP	B_cell_receptor_signaling_pathway	0.000273769657580569	0.00586917142621357
HAN_SATB1_TARGETS_UP	Fc_epsilon_RI_signaling_pathway	2.36614954497074e-05	0.00115719501183725
HAN_SATB1_TARGETS_UP	TNF_signaling_pathway	0.0025929391102764	0.0248953969790341
HAN_SATB1_TARGETS_UP	Thermogenesis	0.00391510663993821	0.0322481152184384
HAN_SATB1_TARGETS_UP	Long-term_potentiation	0.00270855031022453	0.0250821374881739
HAN_SATB1_TARGETS_UP	Neurotrophin_signaling_pathway	0.000291342315920564	0.0061614962758876
HAN_SATB1_TARGETS_UP	Retrograde_endocannabinoid_signaling	0.00555949889478246	0.0423904168268072
HAN_SATB1_TARGETS_UP	Inflammatory_mediator_regulation_of_TRP_channels	0.0017074403750307	0.0189513772122202
HAN_SATB1_TARGETS_UP	GnRH_signaling_pathway	0.000386370692652309	0.0073040949828803
HAN_SATB1_TARGETS_UP	GnRH_secretion	0.00200561208706888	0.0206659032430954
HAN_SATB1_TARGETS_UP	Cushing_syndrome	4.14627134307245e-06	0.000463493903707742
HAN_SATB1_TARGETS_UP	Alzheimer_disease	0.00508003910236137	0.0395441778982609
HAN_SATB1_TARGETS_UP	Parkinson_disease	0.00202037264932498	0.0206659032430954
HAN_SATB1_TARGETS_UP	Huntington_disease	0.00265734237209911	0.0250821374881739
HAN_SATB1_TARGETS_UP	Cocaine_addiction	0.00475282759202096	0.0380839424975507
HAN_SATB1_TARGETS_UP	Alcoholism	0.00134960643155768	0.0158807072585547
HAN_SATB1_TARGETS_UP	African_trypanosomiasis	0.0021274256266459	0.0212065038579671
HAN_SATB1_TARGETS_UP	Hepatitis_B	0.000454431820924284	0.00799085168254499
HAN_SATB1_TARGETS_UP	Measles	0.00200819929250233	0.0206659032430954
HAN_SATB1_TARGETS_UP	Influenza_A	0.00316427917948584	0.0278207691904233
HAN_SATB1_TARGETS_UP	Human_immunodeficiency_virus_1_infection	0.000762062643224751	0.0110789805569856
HAN_SATB1_TARGETS_UP	Viral_carcinogenesis	0.00344334788992215	0.0292871709115661
HAN_SATB1_TARGETS_UP	MicroRNAs_in_cancer	0.00129082473126524	0.0156600054606985
HAN_SATB1_TARGETS_UP	Colorectal_cancer	2.06001089700196e-05	0.00111169553579589
HAN_SATB1_TARGETS_UP	Pancreatic_cancer	0.00299230873941623	0.0270691513132162
HAN_SATB1_TARGETS_UP	Endometrial_cancer	5.03492218512844e-06	0.000525310214648401
HAN_SATB1_TARGETS_UP	Glioma	0.00132148581831709	0.0158101039499725
HAN_SATB1_TARGETS_UP	Thyroid_cancer	0.000329117930009922	0.00668921507098088
HAN_SATB1_TARGETS_UP	Basal_cell_carcinoma	2.15664575808041e-05	0.00112505020379861
HAN_SATB1_TARGETS_UP	Melanoma	0.000887116735733322	0.0121784008019531
HAN_SATB1_TARGETS_UP	Bladder_cancer	0.00099026815387319	0.0129662259759582
HAN_SATB1_TARGETS_UP	Chronic_myeloid_leukemia	0.00454669654623947	0.0368682906469677
HAN_SATB1_TARGETS_UP	Non-small_cell_lung_cancer	0.000354078001746688	0.0068411367004144
HAN_SATB1_TARGETS_UP	Breast_cancer	1.68764434179649e-05	0.00101583207496596
HAN_SATB1_TARGETS_UP	Hepatocellular_carcinoma	0.000507334239904131	0.00863019658097788
HAN_SATB1_TARGETS_UP	Gastric_cancer	7.83152443966494e-06	0.000583635035622649
HAN_SATB1_TARGETS_UP	Primary_immunodeficiency	0.000130528029135798	0.00354692291000325
HARRIS_BRAIN_CANCER_PROGENITORS	Thyroid_hormone_synthesis	0.000102423674530351	0.0316489154298785
HARRIS_BRAIN_CANCER_PROGENITORS	Protein_digestion_and_absorption	7.07521945972846e-05	0.0316489154298785
HARRIS_BRAIN_CANCER_PROGENITORS	Vitamin_digestion_and_absorption	5.06949419168326e-05	0.0316489154298785
BANDRES_RESPONSE_TO_CARMUSTIN_MGMT_48HR_DN	Glycine__serine_and_threonine_metabolism	0.000265787349404087	0.0197600570996085
BANDRES_RESPONSE_TO_CARMUSTIN_MGMT_48HR_DN	Tyrosine_metabolism	0.000660354112578227	0.0311487788951994
BANDRES_RESPONSE_TO_CARMUSTIN_MGMT_48HR_DN	Phenylalanine_metabolism	0.000220143364840285	0.0183452804033571
BANDRES_RESPONSE_TO_CARMUSTIN_MGMT_48HR_DN	Glyoxylate_and_dicarboxylate_metabolism	0.00036545060711197	0.0217530123280935
BANDRES_RESPONSE_TO_CARMUSTIN_MGMT_48HR_DN	Basal_transcription_factors	0.000937737938123546	0.0349558887890953
BANDRES_RESPONSE_TO_CARMUSTIN_MGMT_48HR_DN	Ras_signaling_pathway	0.00146934747633049	0.0459171086353278
BANDRES_RESPONSE_TO_CARMUSTIN_MGMT_48HR_DN	Rap1_signaling_pathway	0.000192643886124348	0.0172003469753882
BANDRES_RESPONSE_TO_CARMUSTIN_MGMT_48HR_DN	SNARE_interactions_in_vesicular_transport	0.000903477504132807	0.0349558887890953
BANDRES_RESPONSE_TO_CARMUSTIN_MGMT_48HR_DN	Endocytosis	0.00124187770644098	0.0413959235480327
BANDRES_RESPONSE_TO_CARMUSTIN_MGMT_48HR_DN	PI3K-Akt_signaling_pathway	0.000284544822234362	0.0197600570996085
BANDRES_RESPONSE_TO_CARMUSTIN_MGMT_48HR_DN	Apoptosis_-_multiple_species	0.00056008135785828	0.0285755794825653
BANDRES_RESPONSE_TO_CARMUSTIN_MGMT_48HR_DN	Axon_guidance	0.000648407690672374	0.0311487788951994
BANDRES_RESPONSE_TO_CARMUSTIN_MGMT_48HR_DN	Natural_killer_cell_mediated_cytotoxicity	0.000310216057652288	0.0204089511613347
BANDRES_RESPONSE_TO_CARMUSTIN_MGMT_48HR_DN	Fc_gamma_R-mediated_phagocytosis	7.31790559529253e-05	0.0101637577712396
BANDRES_RESPONSE_TO_CARMUSTIN_MGMT_48HR_DN	Leukocyte_transendothelial_migration	0.000910324976728322	0.0349558887890953
BANDRES_RESPONSE_TO_CARMUSTIN_MGMT_48HR_DN	Synaptic_vesicle_cycle	0.000135266880306912	0.0153712363985127
BANDRES_RESPONSE_TO_CARMUSTIN_MGMT_48HR_DN	GABAergic_synapse	0.000853798017931311	0.0349558887890953
BANDRES_RESPONSE_TO_CARMUSTIN_MGMT_48HR_DN	Taste_transduction	4.14692262084576e-05	0.00609841561889082
BANDRES_RESPONSE_TO_CARMUSTIN_MGMT_48HR_DN	Insulin_secretion	6.58007609875934e-07	0.000548339674896612
BANDRES_RESPONSE_TO_CARMUSTIN_MGMT_48HR_DN	Ovarian_steroidogenesis	3.04766223713569e-05	0.00476197224552452
BANDRES_RESPONSE_TO_CARMUSTIN_MGMT_48HR_DN	Thyroid_hormone_synthesis	0.000272359874946383	0.0197600570996085
BANDRES_RESPONSE_TO_CARMUSTIN_MGMT_48HR_DN	Aldosterone_synthesis_and_secretion	0.00121242869923643	0.0409604290282578
BANDRES_RESPONSE_TO_CARMUSTIN_MGMT_48HR_DN	Proximal_tubule_bicarbonate_reclamation	0.00146819666718825	0.0459171086353278
BANDRES_RESPONSE_TO_CARMUSTIN_MGMT_48HR_DN	Salivary_secretion	0.00146279614642448	0.0459171086353278
BANDRES_RESPONSE_TO_CARMUSTIN_MGMT_48HR_DN	Bile_secretion	2.03784145344712e-05	0.00339640242241187
BANDRES_RESPONSE_TO_CARMUSTIN_MGMT_48HR_DN	Mineral_absorption	0.000836400664797683	0.0349558887890953
BANDRES_RESPONSE_TO_CARMUSTIN_MGMT_48HR_DN	Herpes_simplex_virus_1_infection	0.000283303070047804	0.0197600570996085
BANDRES_RESPONSE_TO_CARMUSTIN_MGMT_48HR_DN	Asthma	0.000934959997367143	0.0349558887890953
BANDRES_RESPONSE_TO_CARMUSTIN_MGMT_48HR_DN	Rheumatoid_arthritis	0.000156974214850685	0.016351480713613
BANDRES_RESPONSE_TO_CARMUSTIN_MGMT_48HR_DN	Arrhythmogenic_right_ventricular_cardiomyopathy	1.48415947350977e-06	0.000742079736754885
HARRIS_HYPOXIA	Base_excision_repair	2.14979064033581e-05	0.00208260968282532
HARRIS_HYPOXIA	Non-homologous_end-joining	5.88927154301914e-05	0.00424575390310682
HARRIS_HYPOXIA	Ras_signaling_pathway	0.000264212906021156	0.0138076690498921
HARRIS_HYPOXIA	Rap1_signaling_pathway	0.000110143072462937	0.00674942973370259
HARRIS_HYPOXIA	Chemokine_signaling_pathway	0.000269715170894119	0.0138076690498921
HARRIS_HYPOXIA	Toll-like_receptor_signaling_pathway	0.00109944119328054	0.037046388034453
HARRIS_HYPOXIA	Serotonergic_synapse	0.000651941578696817	0.0262469986228589
HARRIS_HYPOXIA	Growth_hormone_synthesis__secretion_and_action	0.00161724766656933	0.0464209978367122
HARRIS_HYPOXIA	Amphetamine_addiction	0.000677542619773283	0.0269279759140664
HARRIS_HYPOXIA	Transcriptional_misregulation_in_cancer	0.00113017056777231	0.0372715825541932
HASINA_NOL7_TARGETS_DN	Glycosaminoglycan_biosynthesis_-_keratan_sulfate	0.00348289093756759	0.0340851111426223
HASINA_NOL7_TARGETS_DN	Ether_lipid_metabolism	0.00236476965353842	0.0274138111687972
HASINA_NOL7_TARGETS_DN	Glycosphingolipid_biosynthesis_-_lacto_and_neolacto_series	0.0034847397973288	0.0340851111426223
HASINA_NOL7_TARGETS_DN	MAPK_signaling_pathway	0.00154608489089394	0.0212035337481988
HASINA_NOL7_TARGETS_DN	Ras_signaling_pathway	0.00235915204863716	0.0274138111687972
HASINA_NOL7_TARGETS_DN	Chemokine_signaling_pathway	0.00560776883496094	0.0487564345928548
HASINA_NOL7_TARGETS_DN	Phospholipase_D_signaling_pathway	0.000745664142422194	0.017953298198319
HASINA_NOL7_TARGETS_DN	Focal_adhesion	0.00149559390211624	0.0212035337481988
HASINA_NOL7_TARGETS_DN	JAK-STAT_signaling_pathway	0.000505862422566474	0.0175927709181452
HASINA_NOL7_TARGETS_DN	Natural_killer_cell_mediated_cytotoxicity	0.0026548881730641	0.0296778570774665
HASINA_NOL7_TARGETS_DN	B_cell_receptor_signaling_pathway	0.00522148007901918	0.046694950420943
HASINA_NOL7_TARGETS_DN	Insulin_signaling_pathway	0.000971888917437581	0.0204996788564093
HASINA_NOL7_TARGETS_DN	Estrogen_signaling_pathway	0.0031658692082021	0.0340851111426223
HASINA_NOL7_TARGETS_DN	Prolactin_signaling_pathway	0.000401912502783595	0.0170455791195145
HASINA_NOL7_TARGETS_DN	Relaxin_signaling_pathway	0.00142672765853414	0.0212035337481988
HASINA_NOL7_TARGETS_DN	Growth_hormone_synthesis__secretion_and_action	0.000995850982459945	0.0204996788564093
HASINA_NOL7_TARGETS_DN	Pathways_in_cancer	0.00370038875736652	0.0350976266986582
HASINA_NOL7_TARGETS_DN	MicroRNAs_in_cancer	0.000694538671354467	0.017953298198319
HASINA_NOL7_TARGETS_DN	Renal_cell_carcinoma	0.00120052372609955	0.02087577368162
HASINA_NOL7_TARGETS_DN	Endometrial_cancer	0.000609272698396749	0.017953298198319
HASINA_NOL7_TARGETS_DN	Glioma	0.00155789509208341	0.0212035337481988
HASINA_NOL7_TARGETS_DN	Prostate_cancer	0.00159308878741928	0.0212035337481988
HASINA_NOL7_TARGETS_DN	Melanoma	0.00115890119561026	0.02087577368162
HASINA_NOL7_TARGETS_DN	Bladder_cancer	0.00104790690639792	0.0204996788564093
HASINA_NOL7_TARGETS_DN	Chronic_myeloid_leukemia	0.000236861061444437	0.0159281792238391
HASINA_NOL7_TARGETS_DN	Acute_myeloid_leukemia	0.00330779230785962	0.0340851111426223
HASINA_NOL7_TARGETS_DN	Non-small_cell_lung_cancer	0.000305332509083178	0.0159281792238391
HASINA_NOL7_TARGETS_DN	Breast_cancer	0.000638472425450858	0.017953298198319
HASINA_NOL7_TARGETS_DN	Hepatocellular_carcinoma	0.000435669753853407	0.0170455791195145
HASINA_NOL7_TARGETS_DN	Gastric_cancer	0.000160731955449523	0.0159281792238391
HASINA_NOL7_TARGETS_DN	Central_carbon_metabolism_in_cancer	0.00382309649957396	0.0351949765990191
HASLINGER_B_CLL_WITH_17P13_DELETION	p53_signaling_pathway	5.03572267447157e-05	0.015761811971096
HASLINGER_B_CLL_WITH_17P13_DELETION	Basal_cell_carcinoma	3.49890003776447e-05	0.015761811971096
HASLINGER_B_CLL_WITH_17P13_DELETION	Small_cell_lung_cancer	0.000125113749137527	0.0261070689866973
HASLINGER_B_CLL_WITH_6Q21_DELETION	Ribosome	5.82482680511227e-05	0.00907702177129996
HASLINGER_B_CLL_WITH_CHROMOSOME_12_TRISOMY	Type_I_diabetes_mellitus	4.75558849453299e-05	0.0148136581604703
HASLINGER_B_CLL_WITH_CHROMOSOME_12_TRISOMY	Autoimmune_thyroid_disease	0.000314217145943482	0.0391514563845579
HASLINGER_B_CLL_WITH_CHROMOSOME_12_TRISOMY	Allograft_rejection	0.000313705806515258	0.0391514563845579
HASLINGER_B_CLL_WITH_CHROMOSOME_12_TRISOMY	Graft-versus-host_disease	0.000313853908458867	0.0391514563845579
HASLINGER_B_CLL_WITH_CHROMOSOME_12_TRISOMY	Viral_myocarditis	1.58463345444198e-06	0.000987226642117354
BANDRES_RESPONSE_TO_CARMUSTIN_MGMT_48HR_UP	Longevity_regulating_pathway_-_multiple_species	0.000204137243957278	0.0212983191195427
HATADA_METHYLATED_IN_LUNG_CANCER_UP	Glycolysis_/_Gluconeogenesis	4.10349051140485e-05	0.00370755737669757
HATADA_METHYLATED_IN_LUNG_CANCER_UP	Citrate_cycle_(TCA_cycle)	0.00033035215630369	0.0159077269112392
HATADA_METHYLATED_IN_LUNG_CANCER_UP	Pentose_phosphate_pathway	1.15856824416391e-05	0.00164152319650285
HATADA_METHYLATED_IN_LUNG_CANCER_UP	Fructose_and_mannose_metabolism	1.99651780017058e-06	0.000624910071453392
HATADA_METHYLATED_IN_LUNG_CANCER_UP	Galactose_metabolism	0.000575021629421828	0.022497721251129
HATADA_METHYLATED_IN_LUNG_CANCER_UP	Fatty_acid_elongation	0.000364090572294848	0.0168830146856722
HATADA_METHYLATED_IN_LUNG_CANCER_UP	Purine_metabolism	0.000931270736330184	0.0306829200496155
HATADA_METHYLATED_IN_LUNG_CANCER_UP	Alanine__aspartate_and_glutamate_metabolism	4.19261733350203e-05	0.00370755737669757
HATADA_METHYLATED_IN_LUNG_CANCER_UP	Cysteine_and_methionine_metabolism	0.000161154899511568	0.0087724319212384
HATADA_METHYLATED_IN_LUNG_CANCER_UP	Taurine_and_hypotaurine_metabolism	0.000639533520712309	0.0242635141797518
HATADA_METHYLATED_IN_LUNG_CANCER_UP	Glutathione_metabolism	9.46565003614673e-06	0.00164152319650285
HATADA_METHYLATED_IN_LUNG_CANCER_UP	Starch_and_sucrose_metabolism	0.000117166524534114	0.00723585587289054
HATADA_METHYLATED_IN_LUNG_CANCER_UP	N-Glycan_biosynthesis	0.00025757716043878	0.0128994641947741
HATADA_METHYLATED_IN_LUNG_CANCER_UP	Various_types_of_N-glycan_biosynthesis	0.000682314871418731	0.0244357314915289
HATADA_METHYLATED_IN_LUNG_CANCER_UP	Pyruvate_metabolism	3.21863524518062e-05	0.00335810943913845
HATADA_METHYLATED_IN_LUNG_CANCER_UP	Glyoxylate_and_dicarboxylate_metabolism	0.000151601016054643	0.00862747600456423
HATADA_METHYLATED_IN_LUNG_CANCER_UP	Propanoate_metabolism	0.000515775262845055	0.0208306654542584
HATADA_METHYLATED_IN_LUNG_CANCER_UP	Thiamine_metabolism	0.000886620673308646	0.0306246193368518
HATADA_METHYLATED_IN_LUNG_CANCER_UP	Retinol_metabolism	0.00156917976634444	0.0468854312271705
HATADA_METHYLATED_IN_LUNG_CANCER_UP	Biosynthesis_of_unsaturated_fatty_acids	0.000402759398854001	0.0180090988344718
HATADA_METHYLATED_IN_LUNG_CANCER_UP	Protein_export	7.18312119402701e-05	0.00529015749113048
HATADA_METHYLATED_IN_LUNG_CANCER_UP	PPAR_signaling_pathway	0.000905040667303129	0.0306246193368518
HATADA_METHYLATED_IN_LUNG_CANCER_UP	HIF-1_signaling_pathway	1.10558878529645e-07	0.000110307979434706
HATADA_METHYLATED_IN_LUNG_CANCER_UP	Protein_processing_in_endoplasmic_reticulum	3.37126602128533e-07	0.000140694168621641
HATADA_METHYLATED_IN_LUNG_CANCER_UP	Longevity_regulating_pathway_-_multiple_species	0.000484067498723863	0.0202017502800759
HATADA_METHYLATED_IN_LUNG_CANCER_UP	Ferroptosis	8.63622252485554e-05	0.00575958330535123
HATADA_METHYLATED_IN_LUNG_CANCER_UP	Notch_signaling_pathway	0.000457565167212062	0.0197541927361897
HATADA_METHYLATED_IN_LUNG_CANCER_UP	Tight_junction	8.74058169342439e-05	0.00575958330535123
HATADA_METHYLATED_IN_LUNG_CANCER_UP	Antigen_processing_and_presentation	9.88417228334673e-06	0.00164152319650285
HATADA_METHYLATED_IN_LUNG_CANCER_UP	Hematopoietic_cell_lineage	1.76210829767901e-07	0.000110307979434706
HATADA_METHYLATED_IN_LUNG_CANCER_UP	Thyroid_hormone_synthesis	6.86295975654233e-05	0.00529015749113048
HATADA_METHYLATED_IN_LUNG_CANCER_UP	Thyroid_hormone_signaling_pathway	0.00124470686807156	0.0399582820211691
HATADA_METHYLATED_IN_LUNG_CANCER_UP	Glucagon_signaling_pathway	1.18000868758192e-05	0.00164152319650285
HATADA_METHYLATED_IN_LUNG_CANCER_UP	Proximal_tubule_bicarbonate_reclamation	4.44196171329581e-05	0.00370755737669757
HATADA_METHYLATED_IN_LUNG_CANCER_UP	Pathogenic_Escherichia_coli_infection	0.000683107509747214	0.0244357314915289
HATADA_METHYLATED_IN_LUNG_CANCER_UP	Toxoplasmosis	0.00163115101927024	0.0474930482820079
HATADA_METHYLATED_IN_LUNG_CANCER_UP	Chemical_carcinogenesis	0.000219690797087887	0.0114605365814181
HATADA_METHYLATED_IN_LUNG_CANCER_UP	Breast_cancer	0.00147004451295455	0.0460123932554774
HATADA_METHYLATED_IN_LUNG_CANCER_UP	Central_carbon_metabolism_in_cancer	0.000121368189561263	0.00723585587289054
HECKER_IFNB1_TARGETS	Chemokine_signaling_pathway	0.000269715170894119	0.034745545035719
HECKER_IFNB1_TARGETS	JAK-STAT_signaling_pathway	6.9046521367607e-06	0.00375267843632944
HECKER_IFNB1_TARGETS	Prion_disease	2.88978655657722e-05	0.00746336961482788
HECKER_IFNB1_TARGETS	Epithelial_cell_signaling_in_Helicobacter_pylori_infection	6.78597413252832e-05	0.0130359344959166
HECKER_IFNB1_TARGETS	Pertussis	0.00035406992331218	0.0427637785155933
HECKER_IFNB1_TARGETS	Staphylococcus_aureus_infection	3.08971143208146e-05	0.00746336961482788
HECKER_IFNB1_TARGETS	Hepatitis_C	7.19554801982515e-05	0.0130359344959166
HECKER_IFNB1_TARGETS	Human_cytomegalovirus_infection	9.12895818363568e-05	0.0141759679223028
HECKER_IFNB1_TARGETS	Kaposi_sarcoma-associated_herpesvirus_infection	0.000460187381188943	0.0432693702196373
HECKER_IFNB1_TARGETS	Inflammatory_bowel_disease	0.000483743279186647	0.0432693702196373
HEDENFALK_BREAST_CANCER_BRACX_DN	Longevity_regulating_pathway	0.00179066900346255	0.0350299623802361
HEDENFALK_BREAST_CANCER_BRACX_DN	Osteoclast_differentiation	0.00134043339425852	0.0279703768268611
HEDENFALK_BREAST_CANCER_BRACX_DN	RIG-I-like_receptor_signaling_pathway	0.000104374166416017	0.00805885067323747
HEDENFALK_BREAST_CANCER_BRACX_DN	JAK-STAT_signaling_pathway	0.000538716385059027	0.0182477128420765
HEDENFALK_BREAST_CANCER_BRACX_DN	IL-17_signaling_pathway	2.34122715374819e-05	0.00244268033041061
HEDENFALK_BREAST_CANCER_BRACX_DN	Th1_and_Th2_cell_differentiation	0.000128735633757787	0.00805885067323747
HEDENFALK_BREAST_CANCER_BRACX_DN	Th17_cell_differentiation	2.04824171389998e-06	0.000320549828225347
HEDENFALK_BREAST_CANCER_BRACX_DN	TNF_signaling_pathway	0.00105085479880622	0.0234941108590248
HEDENFALK_BREAST_CANCER_BRACX_DN	Thyroid_hormone_signaling_pathway	0.00090367014838301	0.0229666074502149
HEDENFALK_BREAST_CANCER_BRACX_DN	Hepatitis_B	0.000454822372991333	0.0177949253432859
HEDENFALK_BREAST_CANCER_BRACX_DN	Measles	0.000188190822133287	0.00907919411589989
HEDENFALK_BREAST_CANCER_BRACX_DN	Human_T-cell_leukemia_virus_1_infection	0.000736237457765968	0.0209493022073407
HEDENFALK_BREAST_CANCER_BRACX_DN	Kaposi_sarcoma-associated_herpesvirus_infection	0.00214181555223762	0.0394346039911985
HEDENFALK_BREAST_CANCER_BRACX_DN	Pathways_in_cancer	0.00236794804100592	0.0411759853797141
HEDENFALK_BREAST_CANCER_BRACX_DN	Prostate_cancer	0.000203049069684662	0.00907919411589989
HEDENFALK_BREAST_CANCER_BRACX_DN	Acute_myeloid_leukemia	0.000953884654481767	0.0229666074502149
HEDENFALK_BREAST_CANCER_BRACX_DN	Small_cell_lung_cancer	0.000582994020513625	0.0182477128420765
HEDENFALK_BREAST_CANCER_BRACX_DN	Inflammatory_bowel_disease	1.30900775690719e-06	0.000320549828225347
HEDVAT_ELF4_TARGETS_UP	Cytokine-cytokine_receptor_interaction	0.000405746272340735	0.030938153265981
HEDVAT_ELF4_TARGETS_UP	Viral_protein_interaction_with_cytokine_and_cytokine_receptor	0.000206291693142063	0.0246734819616586
HEDVAT_ELF4_TARGETS_UP	Chemokine_signaling_pathway	0.000242689986508117	0.0246734819616586
HEDVAT_ELF4_TARGETS_UP	IL-17_signaling_pathway	0.000514127652436207	0.0313617867986086
HEDVAT_ELF4_TARGETS_UP	TNF_signaling_pathway	0.00109522368289482	0.0422095633961376
HEDVAT_ELF4_TARGETS_UP	Epithelial_cell_signaling_in_Helicobacter_pylori_infection	0.00110713608907902	0.0422095633961376
HEDVAT_ELF4_TARGETS_UP	Malaria	0.000216811703066398	0.0246734819616586
HEDVAT_ELF4_TARGETS_UP	Rheumatoid_arthritis	0.00082668545360102	0.0420231772247185
HEIDENBLAD_AMPLICON_12P11_12_UP	Homologous_recombination	6.25346157503572e-05	0.029388899897504
HEIDENBLAD_AMPLICON_12P11_12_UP	Fanconi_anemia_pathway	9.40444796720129e-05	0.029388899897504
HELLEBREKERS_SILENCED_DURING_TUMOR_ANGIOGENESIS	FoxO_signaling_pathway	0.000984787371928303	0.0436120121853963
HELLEBREKERS_SILENCED_DURING_TUMOR_ANGIOGENESIS	Cell_cycle	2.84640994318952e-05	0.00649962438768559
HELLEBREKERS_SILENCED_DURING_TUMOR_ANGIOGENESIS	p53_signaling_pathway	1.62907155281622e-07	0.000303007308823817
HELLEBREKERS_SILENCED_DURING_TUMOR_ANGIOGENESIS	Cellular_senescence	1.41269912111101e-05	0.00525524073053296
HELLEBREKERS_SILENCED_DURING_TUMOR_ANGIOGENESIS	Transcriptional_misregulation_in_cancer	0.000441657185535006	0.0304252727813004
HELLEBREKERS_SILENCED_DURING_TUMOR_ANGIOGENESIS	MicroRNAs_in_cancer	0.000544490290550788	0.032415629754384
HELLEBREKERS_SILENCED_DURING_TUMOR_ANGIOGENESIS	Prostate_cancer	0.000949860929891675	0.0436120121853963
HELLEBREKERS_SILENCED_DURING_TUMOR_ANGIOGENESIS	Thyroid_cancer	0.000313964537990421	0.0267319281292407
HELLEBREKERS_SILENCED_DURING_TUMOR_ANGIOGENESIS	Basal_cell_carcinoma	0.000539148484449029	0.032415629754384
HELLEBREKERS_SILENCED_DURING_TUMOR_ANGIOGENESIS	Melanoma	0.000274575460061585	0.0255355177857274
HELLEBREKERS_SILENCED_DURING_TUMOR_ANGIOGENESIS	Bladder_cancer	6.02791746319605e-05	0.0112119264815447
HELLER_HDAC_TARGETS_DN	Pentose_phosphate_pathway	0.00437578720418036	0.0390465194234265
HELLER_HDAC_TARGETS_DN	Arginine_biosynthesis	0.00514532353290522	0.0437427408533073
HELLER_HDAC_TARGETS_DN	Alanine__aspartate_and_glutamate_metabolism	0.00345959594125145	0.0340004188753561
HELLER_HDAC_TARGETS_DN	Glycine__serine_and_threonine_metabolism	0.00391730832125188	0.0363294075422767
HELLER_HDAC_TARGETS_DN	Inositol_phosphate_metabolism	0.00122267040254993	0.0151562707325991
HELLER_HDAC_TARGETS_DN	ErbB_signaling_pathway	0.0044185309122242	0.0390465194234265
HELLER_HDAC_TARGETS_DN	Ras_signaling_pathway	0.00514231436632783	0.0437427408533073
HELLER_HDAC_TARGETS_DN	Rap1_signaling_pathway	9.20612902679251e-06	0.000339002162986595
HELLER_HDAC_TARGETS_DN	cGMP-PKG_signaling_pathway	0.000154177447442351	0.00283867888526211
HELLER_HDAC_TARGETS_DN	cAMP_signaling_pathway	6.2469146779211e-05	0.00153355630916808
HELLER_HDAC_TARGETS_DN	Chemokine_signaling_pathway	0.000221419147617326	0.00369622363755856
HELLER_HDAC_TARGETS_DN	NF-kappa_B_signaling_pathway	0.00396430159874123	0.0364948941295884
HELLER_HDAC_TARGETS_DN	HIF-1_signaling_pathway	0.00220442726236208	0.0244242737387374
HELLER_HDAC_TARGETS_DN	FoxO_signaling_pathway	1.20460404528916e-06	6.16511106064031e-05
HELLER_HDAC_TARGETS_DN	Phosphatidylinositol_signaling_system	0.0026009002163787	0.0273640930328246
HELLER_HDAC_TARGETS_DN	Phospholipase_D_signaling_pathway	0.000289873820672932	0.00437255449978929
HELLER_HDAC_TARGETS_DN	Cell_cycle	1.36596502774947e-05	0.000450049530195352
HELLER_HDAC_TARGETS_DN	Oocyte_meiosis	0.00494210174217625	0.0429688290361435
HELLER_HDAC_TARGETS_DN	Ubiquitin_mediated_proteolysis	1.20996898373189e-06	6.16511106064031e-05
HELLER_HDAC_TARGETS_DN	Mitophagy_-_animal	7.73858076668503e-05	0.00173012555712315
HELLER_HDAC_TARGETS_DN	Longevity_regulating_pathway	1.24701776445294e-06	6.16511106064031e-05
HELLER_HDAC_TARGETS_DN	Cellular_senescence	1.36454311287711e-08	3.24271238217158e-06
HELLER_HDAC_TARGETS_DN	Adrenergic_signaling_in_cardiomyocytes	0.000270748345782923	0.00418490035703975
HELLER_HDAC_TARGETS_DN	Wnt_signaling_pathway	1.65539525846955e-05	0.000531424324000994
HELLER_HDAC_TARGETS_DN	Notch_signaling_pathway	0.00532581150515772	0.0447511141238756
HELLER_HDAC_TARGETS_DN	Hedgehog_signaling_pathway	0.000587156622930456	0.00799043578161881
HELLER_HDAC_TARGETS_DN	TGF-beta_signaling_pathway	0.000807976580698835	0.0106482808319468
HELLER_HDAC_TARGETS_DN	Axon_guidance	0.00254888882988891	0.0272752890172728
HELLER_HDAC_TARGETS_DN	Focal_adhesion	0.000240474309043822	0.00394539777069393
HELLER_HDAC_TARGETS_DN	Adherens_junction	0.0044285988483439	0.0390465194234265
HELLER_HDAC_TARGETS_DN	Platelet_activation	1.85066835104194e-05	0.000579259193876127
HELLER_HDAC_TARGETS_DN	Toll-like_receptor_signaling_pathway	0.000167385020879986	0.00299380065916775
HELLER_HDAC_TARGETS_DN	C-type_lectin_receptor_signaling_pathway	0.00133253357588238	0.0161973984175217
HELLER_HDAC_TARGETS_DN	JAK-STAT_signaling_pathway	0.00200991188826755	0.0226703575145133
HELLER_HDAC_TARGETS_DN	T_cell_receptor_signaling_pathway	9.61053400549363e-08	1.09385350680709e-05
HELLER_HDAC_TARGETS_DN	Fc_epsilon_RI_signaling_pathway	4.73530885137501e-07	3.70537917620094e-05
HELLER_HDAC_TARGETS_DN	Fc_gamma_R-mediated_phagocytosis	2.41728976799687e-07	2.16174770680863e-05
HELLER_HDAC_TARGETS_DN	Leukocyte_transendothelial_migration	3.54909712081545e-06	0.000143337728879385
HELLER_HDAC_TARGETS_DN	Circadian_rhythm	5.86711871119684e-05	0.00149910869926907
HELLER_HDAC_TARGETS_DN	Neurotrophin_signaling_pathway	0.00145243237994438	0.01715514471406
HELLER_HDAC_TARGETS_DN	Cholinergic_synapse	1.91886011609956e-05	0.000585954357404061
HELLER_HDAC_TARGETS_DN	Dopaminergic_synapse	7.17436712667053e-05	0.00166339030418361
HELLER_HDAC_TARGETS_DN	Regulation_of_actin_cytoskeleton	6.18645369781535e-05	0.00153355630916808
HELLER_HDAC_TARGETS_DN	Insulin_secretion	1.16019940714855e-05	0.000392586393986482
HELLER_HDAC_TARGETS_DN	GnRH_signaling_pathway	0.00180421676007781	0.0209155498483094
HELLER_HDAC_TARGETS_DN	Melanogenesis	0.00113919210643471	0.014318666115041
HELLER_HDAC_TARGETS_DN	Prolactin_signaling_pathway	0.000704540828525435	0.00948478620767575
HELLER_HDAC_TARGETS_DN	Glucagon_signaling_pathway	1.04612923617414e-05	0.000374215372482864
HELLER_HDAC_TARGETS_DN	Aldosterone_synthesis_and_secretion	3.93506736443563e-05	0.00107102268266813
HELLER_HDAC_TARGETS_DN	Relaxin_signaling_pathway	6.12702344728874e-07	4.26168519778083e-05
HELLER_HDAC_TARGETS_DN	Parathyroid_hormone_synthesis__secretion_and_action	3.38280757410973e-09	1.70958941638389e-06
HELLER_HDAC_TARGETS_DN	Insulin_resistance	0.000324992171250813	0.00484393093340497
HELLER_HDAC_TARGETS_DN	Non-alcoholic_fatty_liver_disease	0.000112361304461551	0.00216552897449046
HELLER_HDAC_TARGETS_DN	AGE-RAGE_signaling_pathway_in_diabetic_complications	8.09511200637589e-05	0.00175696641718025
HELLER_HDAC_TARGETS_DN	Cushing_syndrome	2.23103777134767e-05	0.000662816800195251
HELLER_HDAC_TARGETS_DN	Growth_hormone_synthesis__secretion_and_action	1.87434407774668e-07	1.80513752718373e-05
HELLER_HDAC_TARGETS_DN	Cocaine_addiction	4.35393382007169e-09	1.70958941638389e-06
HELLER_HDAC_TARGETS_DN	Amphetamine_addiction	2.18647020695615e-06	9.43951965210034e-05
HELLER_HDAC_TARGETS_DN	Alcoholism	0.00258226823432496	0.0273640930328246
HELLER_HDAC_TARGETS_DN	Bacterial_invasion_of_epithelial_cells	0.000363229836277468	0.00535016182375753
HELLER_HDAC_TARGETS_DN	Pathogenic_Escherichia_coli_infection	0.0036037846534144	0.0349762665587196
HELLER_HDAC_TARGETS_DN	Salmonella_infection	0.00209009574750439	0.0233642846060312
HELLER_HDAC_TARGETS_DN	Pertussis	0.000394459324432201	0.00573205656349664
HELLER_HDAC_TARGETS_DN	Yersinia_infection	2.6768812838033e-05	0.00076169440166403
HELLER_HDAC_TARGETS_DN	Chagas_disease	0.000532372979987302	0.00740589967715669
HELLER_HDAC_TARGETS_DN	Amoebiasis	0.00420623642310596	0.0378863885016451
HELLER_HDAC_TARGETS_DN	Tuberculosis	0.00269136926508107	0.0280799526656792
HELLER_HDAC_TARGETS_DN	Human_cytomegalovirus_infection	0.000110263628066075	0.00216552897449046
HELLER_HDAC_TARGETS_DN	Human_papillomavirus_infection	0.00386953340638901	0.0363294075422767
HELLER_HDAC_TARGETS_DN	Human_T-cell_leukemia_virus_1_infection	2.01381024993904e-08	3.60184347560525e-06
HELLER_HDAC_TARGETS_DN	Kaposi_sarcoma-associated_herpesvirus_infection	4.0937743272574e-06	0.000160168920553946
HELLER_HDAC_TARGETS_DN	Pathways_in_cancer	1.0087586326593e-06	6.16511106064031e-05
HELLER_HDAC_TARGETS_DN	Transcriptional_misregulation_in_cancer	6.5940442843847e-05	0.00155768744227352
HELLER_HDAC_TARGETS_DN	Viral_carcinogenesis	1.15228569442968e-06	6.16511106064031e-05
HELLER_HDAC_TARGETS_DN	Proteoglycans_in_cancer	0.00297393250752032	0.0302712479627272
HELLER_HDAC_TARGETS_DN	Colorectal_cancer	0.000163389284685104	0.00296468673080797
HELLER_HDAC_TARGETS_DN	Renal_cell_carcinoma	0.00331362760278189	0.032925886973674
HELLER_HDAC_TARGETS_DN	Melanoma	0.00073300040657001	0.00976294158537928
HELLER_HDAC_TARGETS_DN	Bladder_cancer	0.00376700034669075	0.0357294275307335
HELLER_HDAC_TARGETS_DN	Acute_myeloid_leukemia	0.000200149878965747	0.00338631957385291
HELLER_HDAC_TARGETS_DN	Non-small_cell_lung_cancer	0.00409367722539744	0.0374108312861138
HELLER_HDAC_TARGETS_DN	Breast_cancer	0.00017836301813472	0.00310153470423152
HELLER_HDAC_TARGETS_DN	Hepatocellular_carcinoma	0.00290575559786094	0.0300661653596851
HELLER_HDAC_TARGETS_DN	Gastric_cancer	0.00126390233495044	0.0155137816015485
HELLER_HDAC_TARGETS_DN	Choline_metabolism_in_cancer	0.00142839270042817	0.0170888727222422
HELLER_HDAC_TARGETS_DN	Fluid_shear_stress_and_atherosclerosis	0.000918363588517873	0.0118535176579833
HELLER_HDAC_TARGETS_SILENCED_BY_METHYLATION_DN	Fructose_and_mannose_metabolism	0.00436958270283223	0.0401616057245609
HELLER_HDAC_TARGETS_SILENCED_BY_METHYLATION_DN	Steroid_biosynthesis	0.000979584891090138	0.0127550116027362
HELLER_HDAC_TARGETS_SILENCED_BY_METHYLATION_DN	Pantothenate_and_CoA_biosynthesis	0.00431020796737049	0.0399093330312082
HELLER_HDAC_TARGETS_SILENCED_BY_METHYLATION_DN	Biosynthesis_of_unsaturated_fatty_acids	0.000300017010545084	0.00559733228628888
HELLER_HDAC_TARGETS_SILENCED_BY_METHYLATION_DN	Rap1_signaling_pathway	0.00104144939045003	0.0132837932455361
HELLER_HDAC_TARGETS_SILENCED_BY_METHYLATION_DN	cGMP-PKG_signaling_pathway	0.000276471781053149	0.00523620797449146
HELLER_HDAC_TARGETS_SILENCED_BY_METHYLATION_DN	cAMP_signaling_pathway	9.12503089390868e-05	0.00237631012862205
HELLER_HDAC_TARGETS_SILENCED_BY_METHYLATION_DN	Mitophagy_-_animal	1.43154953236578e-05	0.000639084612663295
HELLER_HDAC_TARGETS_SILENCED_BY_METHYLATION_DN	Peroxisome	0.00554488969210158	0.0478007732077722
HELLER_HDAC_TARGETS_SILENCED_BY_METHYLATION_DN	Adrenergic_signaling_in_cardiomyocytes	0.000737502074102983	0.0102430843625414
HELLER_HDAC_TARGETS_SILENCED_BY_METHYLATION_DN	Wnt_signaling_pathway	0.000216362835317724	0.00436215393785734
HELLER_HDAC_TARGETS_SILENCED_BY_METHYLATION_DN	Notch_signaling_pathway	0.0021186519929866	0.0226151071897934
HELLER_HDAC_TARGETS_SILENCED_BY_METHYLATION_DN	Complement_and_coagulation_cascades	0.00526197582636918	0.045676873492788
HELLER_HDAC_TARGETS_SILENCED_BY_METHYLATION_DN	Platelet_activation	0.000782819056943603	0.0107530090239506
HELLER_HDAC_TARGETS_SILENCED_BY_METHYLATION_DN	Natural_killer_cell_mediated_cytotoxicity	1.36115964508592e-05	0.000630166502354593
HELLER_HDAC_TARGETS_SILENCED_BY_METHYLATION_DN	T_cell_receptor_signaling_pathway	2.09668951771566e-05	0.00081901934285768
HELLER_HDAC_TARGETS_SILENCED_BY_METHYLATION_DN	Fc_epsilon_RI_signaling_pathway	0.000122986362781045	0.00307465906952613
HELLER_HDAC_TARGETS_SILENCED_BY_METHYLATION_DN	Fc_gamma_R-mediated_phagocytosis	0.000253279029832796	0.00487075057370761
HELLER_HDAC_TARGETS_SILENCED_BY_METHYLATION_DN	Leukocyte_transendothelial_migration	1.56554511956662e-05	0.000652310466486092
HELLER_HDAC_TARGETS_SILENCED_BY_METHYLATION_DN	Neurotrophin_signaling_pathway	0.00424606922203219	0.0399066656206033
HELLER_HDAC_TARGETS_SILENCED_BY_METHYLATION_DN	Cholinergic_synapse	0.000396113782821803	0.00669111119631424
HELLER_HDAC_TARGETS_SILENCED_BY_METHYLATION_DN	Dopaminergic_synapse	0.000414877088966133	0.00691461814943555
HELLER_HDAC_TARGETS_SILENCED_BY_METHYLATION_DN	Regulation_of_actin_cytoskeleton	0.0017340916272363	0.0198136395497284
HELLER_HDAC_TARGETS_SILENCED_BY_METHYLATION_DN	Insulin_secretion	0.000184228940042123	0.00397045129401127
HELLER_HDAC_TARGETS_SILENCED_BY_METHYLATION_DN	GnRH_signaling_pathway	0.00564059795770904	0.0482927907338103
HELLER_HDAC_TARGETS_SILENCED_BY_METHYLATION_DN	Prolactin_signaling_pathway	0.000608928025556003	0.0089830318859833
HELLER_HDAC_TARGETS_SILENCED_BY_METHYLATION_DN	Thyroid_hormone_signaling_pathway	0.00315542914931541	0.0306443761259262
HELLER_HDAC_TARGETS_SILENCED_BY_METHYLATION_DN	Relaxin_signaling_pathway	1.82792540523555e-06	0.00016320762546746
HELLER_HDAC_TARGETS_SILENCED_BY_METHYLATION_DN	Parathyroid_hormone_synthesis__secretion_and_action	2.08230051873705e-07	3.25359456052664e-05
HELLER_HDAC_TARGETS_SILENCED_BY_METHYLATION_DN	Non-alcoholic_fatty_liver_disease	0.000370840415014022	0.00643820164954899
HELLER_HDAC_TARGETS_SILENCED_BY_METHYLATION_DN	Cushing_syndrome	5.12914918360042e-05	0.00156376499500013
HELLER_HDAC_TARGETS_SILENCED_BY_METHYLATION_DN	Growth_hormone_synthesis__secretion_and_action	1.30305516932824e-06	0.000125293766281562
HELLER_HDAC_TARGETS_SILENCED_BY_METHYLATION_DN	Amphetamine_addiction	3.38345965955681e-06	0.000205682262424754
HELLER_HDAC_TARGETS_SILENCED_BY_METHYLATION_DN	Alcoholism	0.00318701511709633	0.0306443761259262
HELLER_HDAC_TARGETS_SILENCED_BY_METHYLATION_DN	Salmonella_infection	0.00579420614719012	0.0492704604352901
HELLER_HDAC_TARGETS_SILENCED_BY_METHYLATION_DN	Yersinia_infection	0.0027337039343146	0.0277815440479126
HELLER_HDAC_TARGETS_SILENCED_BY_METHYLATION_DN	Viral_carcinogenesis	2.5291475748059e-05	0.000903266991002107
HELLER_HDAC_TARGETS_SILENCED_BY_METHYLATION_DN	Colorectal_cancer	0.000619471374998988	0.0089830318859833
HELLER_HDAC_TARGETS_SILENCED_BY_METHYLATION_DN	Breast_cancer	0.00061857965679318	0.0089830318859833
HELLER_HDAC_TARGETS_SILENCED_BY_METHYLATION_DN	Hepatocellular_carcinoma	0.0017242899619823	0.0198136395497284
HELLER_HDAC_TARGETS_SILENCED_BY_METHYLATION_DN	Choline_metabolism_in_cancer	0.00507409311562077	0.0446109106134559
HELLER_HDAC_TARGETS_SILENCED_BY_METHYLATION_DN	Primary_immunodeficiency	1.51012144844002e-05	0.000650914417431043
HELLER_HDAC_TARGETS_SILENCED_BY_METHYLATION_UP	Linoleic_acid_metabolism	0.00450546707987911	0.038380183549231
HELLER_HDAC_TARGETS_SILENCED_BY_METHYLATION_UP	Basal_cell_carcinoma	0.00659800881324553	0.0491708752034726
HELLER_HDAC_TARGETS_UP	Fatty_acid_elongation	0.00333415071789516	0.0456153495092032
HELLER_HDAC_TARGETS_UP	Other_glycan_degradation	0.00104270739685725	0.018863524724963
HELLER_HDAC_TARGETS_UP	Inositol_phosphate_metabolism	0.000282469880006436	0.00672094094928357
HELLER_HDAC_TARGETS_UP	Sphingolipid_metabolism	0.00198069059300334	0.0303198021544357
HELLER_HDAC_TARGETS_UP	Glycosphingolipid_biosynthesis_-_ganglio_series	0.00075655610838695	0.0151935901032939
HELLER_HDAC_TARGETS_UP	Sulfur_metabolism	0.000794022455565376	0.0154443753763435
HELLER_HDAC_TARGETS_UP	Base_excision_repair	9.07317151585974e-05	0.00308359337686161
HELLER_HDAC_TARGETS_UP	Mismatch_repair	0.00033549099144396	0.00781265723692371
HELLER_HDAC_TARGETS_UP	Homologous_recombination	0.00168890978969804	0.0267900255771667
HELLER_HDAC_TARGETS_UP	Fanconi_anemia_pathway	0.00223650759886827	0.0330791563102881
HELLER_HDAC_TARGETS_UP	Phosphatidylinositol_signaling_system	1.93452799622563e-05	0.00120990908106797
HELLER_HDAC_TARGETS_UP	Ubiquitin_mediated_proteolysis	0.00157506760202813	0.0259234810589442
HELLER_HDAC_TARGETS_UP	Lysosome	0.00081652753826545	0.0155424241848963
HELLER_HDAC_TARGETS_UP	mTOR_signaling_pathway	0.00256455430161584	0.0372802665993689
HELLER_HDAC_TARGETS_UP	AMPK_signaling_pathway	0.00162376809227375	0.0261355026028473
HELLER_HDAC_TARGETS_UP	Longevity_regulating_pathway	2.92961558377962e-05	0.0015637679095086
HELLER_HDAC_TARGETS_UP	Apoptosis_-_multiple_species	0.0017801979270513	0.0280349155562251
HELLER_HDAC_TARGETS_UP	Toll-like_receptor_signaling_pathway	0.00105885903591449	0.0189913569852351
HELLER_HDAC_TARGETS_UP	Cholinergic_synapse	0.00187507213900418	0.0293180922305725
HELLER_HDAC_TARGETS_UP	Pancreatic_cancer	0.000429695702318481	0.00935103747546516
HELLER_HDAC_TARGETS_UP	Choline_metabolism_in_cancer	0.000153135092161423	0.00441069364133362
HELLER_SILENCED_BY_METHYLATION_DN	Viral_protein_interaction_with_cytokine_and_cytokine_receptor	0.0010204965895534	0.0293527045363649
HELLER_SILENCED_BY_METHYLATION_DN	Mitophagy_-_animal	0.000269824366350458	0.011796721296842
HELLER_SILENCED_BY_METHYLATION_DN	Ferroptosis	9.96119332866941e-05	0.00544379215411783
HELLER_SILENCED_BY_METHYLATION_DN	Wnt_signaling_pathway	0.000117702544746409	0.00598366890268954
HELLER_SILENCED_BY_METHYLATION_DN	TGF-beta_signaling_pathway	0.000577552240523505	0.0188437193699161
HELLER_SILENCED_BY_METHYLATION_DN	Osteoclast_differentiation	6.63215957001107e-05	0.0040271946722345
HELLER_SILENCED_BY_METHYLATION_DN	Signaling_pathways_regulating_pluripotency_of_stem_cells	0.000637331820731532	0.0201914110162193
HELLER_SILENCED_BY_METHYLATION_DN	Toll-like_receptor_signaling_pathway	0.00208033751958742	0.0495105235674825
HELLER_SILENCED_BY_METHYLATION_DN	Th1_and_Th2_cell_differentiation	0.00107535794944905	0.0305289932142289
HELLER_SILENCED_BY_METHYLATION_DN	Aldosterone_synthesis_and_secretion	0.000477251542240425	0.0173730486494998
HELLER_SILENCED_BY_METHYLATION_DN	Relaxin_signaling_pathway	0.000277218490719831	0.0118823455041873
HELLER_SILENCED_BY_METHYLATION_DN	Parathyroid_hormone_synthesis__secretion_and_action	4.46379362466713e-06	0.000501763188013224
HELLER_SILENCED_BY_METHYLATION_DN	AGE-RAGE_signaling_pathway_in_diabetic_complications	0.000780152408127628	0.0240199037206619
HELLER_SILENCED_BY_METHYLATION_DN	Cushing_syndrome	0.000607476514499757	0.0195285832455363
HELLER_SILENCED_BY_METHYLATION_DN	Growth_hormone_synthesis__secretion_and_action	8.27083063971738e-05	0.00475790415221637
HELLER_SILENCED_BY_METHYLATION_DN	Amphetamine_addiction	0.000108189976229004	0.00566039200999652
HELLER_SILENCED_BY_METHYLATION_DN	Leishmaniasis	0.00115527029438809	0.0323771905581072
HELLER_SILENCED_BY_METHYLATION_DN	Hepatitis_B	6.03248005688791e-06	0.000589903334015081
HELLER_SILENCED_BY_METHYLATION_DN	Human_T-cell_leukemia_virus_1_infection	7.31361317540068e-06	0.000639502336057036
HELLER_SILENCED_BY_METHYLATION_DN	Kaposi_sarcoma-associated_herpesvirus_infection	0.000324710385573742	0.0131447574604481
HELLER_SILENCED_BY_METHYLATION_DN	Pathways_in_cancer	0.000108754100832504	0.00566039200999652
HELLER_SILENCED_BY_METHYLATION_DN	Transcriptional_misregulation_in_cancer	0.000130833025784527	0.00638298576602659
HELLER_SILENCED_BY_METHYLATION_DN	Acute_myeloid_leukemia	0.000975653381995699	0.0284370439072346
HELLER_SILENCED_BY_METHYLATION_DN	PD-L1_expression_and_PD-1_checkpoint_pathway_in_cancer	8.98520365775795e-05	0.00503632184509202
HELLER_SILENCED_BY_METHYLATION_UP	Pentose_phosphate_pathway	0.00328198651982291	0.0458014806683567
HELLER_SILENCED_BY_METHYLATION_UP	Starch_and_sucrose_metabolism	7.46117191960688e-05	0.00251498887320903
HELLER_SILENCED_BY_METHYLATION_UP	Glycosaminoglycan_biosynthesis_-_chondroitin_sulfate_/_dermatan_sulfate	0.000220224643647866	0.00603140242790593
HELLER_SILENCED_BY_METHYLATION_UP	Glycerophospholipid_metabolism	0.000835431818890826	0.0159167923059983
HELLER_SILENCED_BY_METHYLATION_UP	Ether_lipid_metabolism	1.6452564953576e-06	8.58275471744881e-05
HELLER_SILENCED_BY_METHYLATION_UP	DNA_replication	2.73220961991313e-05	0.00110856875504253
HELLER_SILENCED_BY_METHYLATION_UP	Base_excision_repair	1.14143420111101e-08	7.81525729573195e-07
HELLER_SILENCED_BY_METHYLATION_UP	Nucleotide_excision_repair	0.00039581479425449	0.00912873909696408
HELLER_SILENCED_BY_METHYLATION_UP	Mismatch_repair	0.000349291858455781	0.00840987320743534
HELLER_SILENCED_BY_METHYLATION_UP	Homologous_recombination	0.000108243451481766	0.0032591278222431
HELLER_SILENCED_BY_METHYLATION_UP	Fanconi_anemia_pathway	0.000214991016501979	0.00603140242790593
HELLER_SILENCED_BY_METHYLATION_UP	Ubiquitin_mediated_proteolysis	7.98366106170298e-08	5.14476511358565e-06
HELLER_SILENCED_BY_METHYLATION_UP	Endocytosis	0.000279272063298514	0.00708400985191705
HELLER_SILENCED_BY_METHYLATION_UP	Vascular_smooth_muscle_contraction	0.00275588044451691	0.0413570825612092
HELLER_SILENCED_BY_METHYLATION_UP	Hippo_signaling_pathway_-_multiple_species	0.000793310930922809	0.0152468793829112
HELLER_SILENCED_BY_METHYLATION_UP	Cytosolic_DNA-sensing_pathway	0.00155354843179193	0.0261832662619701
HELLER_SILENCED_BY_METHYLATION_UP	Long-term_depression	0.00298307718119328	0.0432842523443343
HELLER_SILENCED_BY_METHYLATION_UP	Insulin_signaling_pathway	0.000680459505386276	0.0136778603330397
HELLER_SILENCED_BY_METHYLATION_UP	Melanogenesis	0.00256314289336455	0.0387299729611154
HELLER_SILENCED_BY_METHYLATION_UP	Thyroid_hormone_synthesis	0.0018416697293593	0.0303390855415506
HELLER_SILENCED_BY_METHYLATION_UP	Oxytocin_signaling_pathway	0.000882950304085302	0.0166771044504388
HELLER_SILENCED_BY_METHYLATION_UP	Glucagon_signaling_pathway	0.000298247093956648	0.00742567480521609
HELLER_SILENCED_BY_METHYLATION_UP	Renin_secretion	0.00163917116905947	0.0272077578137068
HELLER_SILENCED_BY_METHYLATION_UP	Gastric_acid_secretion	0.00110350150059988	0.019981585023259
HELLER_SILENCED_BY_METHYLATION_UP	Prion_disease	0.000461480985811348	0.0100109390090363
HELLER_SILENCED_BY_METHYLATION_UP	Central_carbon_metabolism_in_cancer	0.00247000786827193	0.0381111777421394
HENDRICKS_SMARCA4_TARGETS_DN	Human_T-cell_leukemia_virus_1_infection	2.41062812091044e-05	0.0048022623729048
HENDRICKS_SMARCA4_TARGETS_UP	Pentose_phosphate_pathway	0.00270158058485499	0.0425755421284109
HENDRICKS_SMARCA4_TARGETS_UP	Arachidonic_acid_metabolism	0.000195276720247112	0.00972478066830618
HENDRICKS_SMARCA4_TARGETS_UP	Cell_cycle	2.84640994318952e-05	0.00322161852660996
HENDRICKS_SMARCA4_TARGETS_UP	Notch_signaling_pathway	0.000127244131476352	0.00754375922324087
HENDRICKS_SMARCA4_TARGETS_UP	Hematopoietic_cell_lineage	0.000368541901926042	0.0127652331631324
HENDRICKS_SMARCA4_TARGETS_UP	Insulin_secretion	0.00278640590216691	0.0428580374639584
HENDRICKS_SMARCA4_TARGETS_UP	Aldosterone_synthesis_and_secretion	0.00337312061344716	0.04795151699112
HENDRICKS_SMARCA4_TARGETS_UP	Amphetamine_addiction	0.00127280242370148	0.0264460288104743
HENDRICKS_SMARCA4_TARGETS_UP	Amoebiasis	0.00126230563229711	0.0264460288104743
HENDRICKS_SMARCA4_TARGETS_UP	Staphylococcus_aureus_infection	0.00105391254320274	0.023856747568862
HENDRICKS_SMARCA4_TARGETS_UP	Measles	0.00220591498376387	0.0361363704577108
HENDRICKS_SMARCA4_TARGETS_UP	Epstein-Barr_virus_infection	0.00127450741255298	0.0264460288104743
HENDRICKS_SMARCA4_TARGETS_UP	Transcriptional_misregulation_in_cancer	0.000441657185535006	0.0137465798997771
HENDRICKS_SMARCA4_TARGETS_UP	Viral_carcinogenesis	0.00122853050881685	0.0264460288104743
HENDRICKS_SMARCA4_TARGETS_UP	Basal_cell_carcinoma	0.000539148484449029	0.0154066002667212
HERNANDEZ_ABERRANT_MITOSIS_BY_DOCETACEL_2NM_UP	Glycosaminoglycan_biosynthesis_-_heparan_sulfate_/_heparin	0.000250816443688465	0.00411426973418798
HERNANDEZ_ABERRANT_MITOSIS_BY_DOCETACEL_2NM_UP	Autophagy_-_animal	0.0028413948686952	0.0271092265533675
HERNANDEZ_ABERRANT_MITOSIS_BY_DOCETACEL_2NM_UP	mTOR_signaling_pathway	0.000751562724590346	0.0108109407306457
HERNANDEZ_ABERRANT_MITOSIS_BY_DOCETACEL_2NM_UP	Vascular_smooth_muscle_contraction	0.00348630599203387	0.0316475349762298
HERNANDEZ_ABERRANT_MITOSIS_BY_DOCETACEL_2NM_UP	NOD-like_receptor_signaling_pathway	0.00633059480692928	0.048517263479335
HERNANDEZ_ABERRANT_MITOSIS_BY_DOCETACEL_2NM_UP	TNF_signaling_pathway	0.00381125565047537	0.0336181512565516
HERNANDEZ_ABERRANT_MITOSIS_BY_DOCETACEL_2NM_UP	Gastric_acid_secretion	0.00653042514761949	0.0490131077048625
HERNANDEZ_ABERRANT_MITOSIS_BY_DOCETACEL_2NM_UP	Herpes_simplex_virus_1_infection	0.00224914910820812	0.0222021998063285
HERNANDEZ_MITOTIC_ARREST_BY_DOCETAXEL_1_DN	MAPK_signaling_pathway	0.00266159642855848	0.030324807147907
HERNANDEZ_MITOTIC_ARREST_BY_DOCETAXEL_1_DN	Ras_signaling_pathway	0.000688708158047516	0.0101666442378443
HERNANDEZ_MITOTIC_ARREST_BY_DOCETAXEL_1_DN	Rap1_signaling_pathway	0.000336680901216648	0.00593983277349956
HERNANDEZ_MITOTIC_ARREST_BY_DOCETAXEL_1_DN	Phospholipase_D_signaling_pathway	0.000237482509917073	0.00460122362964329
HERNANDEZ_MITOTIC_ARREST_BY_DOCETAXEL_1_DN	Focal_adhesion	0.00098606632211122	0.0132904591241077
HERNANDEZ_MITOTIC_ARREST_BY_DOCETAXEL_1_DN	Circadian_rhythm	0.00319401414128231	0.0347419082034216
HERNANDEZ_MITOTIC_ARREST_BY_DOCETAXEL_1_DN	Regulation_of_actin_cytoskeleton	0.000463628726058164	0.00718624525390154
HERNANDEZ_MITOTIC_ARREST_BY_DOCETAXEL_1_DN	Insulin_resistance	0.00263111536963763	0.030324807147907
HERNANDEZ_MITOTIC_ARREST_BY_DOCETAXEL_1_DN	Central_carbon_metabolism_in_cancer	0.000744629915187754	0.0107365243585211
HERNANDEZ_MITOTIC_ARREST_BY_DOCETAXEL_1_DN	Choline_metabolism_in_cancer	0.000354473891321748	0.00593983277349956
HERNANDEZ_MITOTIC_ARREST_BY_DOCETAXEL_1_DN	Fluid_shear_stress_and_atherosclerosis	0.00411048696657466	0.0439396882633843
BANDRES_RESPONSE_TO_CARMUSTIN_WITHOUT_MGMT_48HR_DN	Primary_immunodeficiency	0.00409499742876345	0.0388404301576654
HERNANDEZ_MITOTIC_ARREST_BY_DOCETAXEL_2_UP	Tyrosine_metabolism	6.42651608066103e-09	1.00125120536699e-05
HERNANDEZ_MITOTIC_ARREST_BY_DOCETAXEL_2_UP	Melanogenesis	1.87918389124646e-05	0.00731942125640496
HERNANDEZ_MITOTIC_ARREST_BY_DOCETAXEL_2_UP	Staphylococcus_aureus_infection	7.36324255360217e-05	0.0229438637970244
HESS_TARGETS_OF_HOXA9_AND_MEIS1_DN	TGF-beta_signaling_pathway	0.000231745610877997	0.0308131607277034
HESS_TARGETS_OF_HOXA9_AND_MEIS1_DN	Cortisol_synthesis_and_secretion	0.000223351098643445	0.0308131607277034
HILLION_HMGA1B_TARGETS	Pyrimidine_metabolism	4.31891236979117e-05	0.00268348421909691
HILLION_HMGA1B_TARGETS	ECM-receptor_interaction	0.000320194205233665	0.0142105237751322
HILLION_HMGA1_TARGETS	Pyrimidine_metabolism	4.31891236979117e-05	0.00181337371146557
HILLION_HMGA1_TARGETS	Viral_protein_interaction_with_cytokine_and_cytokine_receptor	0.000396919693790623	0.00744670594231969
HILLION_HMGA1_TARGETS	Sphingolipid_signaling_pathway	0.00338962324617269	0.0305523677760177
HILLION_HMGA1_TARGETS	Autophagy_-_animal	0.000921407113215234	0.0117275694477939
HILLION_HMGA1_TARGETS	Phagosome	0.00410683173272195	0.0349267371451035
HILLION_HMGA1_TARGETS	AMPK_signaling_pathway	3.2121340461255e-05	0.00158155336850021
HILLION_HMGA1_TARGETS	Adherens_junction	0.00228311664595761	0.0225712254813247
HILLION_HMGA1_TARGETS	Gap_junction	0.00373688438081901	0.0325435913078167
HILLION_HMGA1_TARGETS	Ovarian_steroidogenesis	5.1352803385469e-05	0.00184771336796563
HILLION_HMGA1_TARGETS	Progesterone-mediated_oocyte_maturation	0.00447167550672008	0.0375179590720774
HILLION_HMGA1_TARGETS	Thyroid_hormone_signaling_pathway	9.66781943878046e-05	0.00298046124231166
HILLION_HMGA1_TARGETS	Type_II_diabetes_mellitus	0.000118075022221889	0.00345184947776804
HILLION_HMGA1_TARGETS	Cushing_syndrome	0.00385672817964783	0.0332531724613875
HILLION_HMGA1_TARGETS	Chagas_disease	0.00051248139184618	0.00856118467985895
HILLION_HMGA1_TARGETS	Measles	0.00125696595245524	0.0146986456065235
HILLION_HMGA1_TARGETS	Influenza_A	0.000113459349386784	0.00336956258258211
HILLION_HMGA1_TARGETS	Human_papillomavirus_infection	0.00136533222256829	0.0156130075182534
HILLION_HMGA1_TARGETS	Herpes_simplex_virus_1_infection	1.63786804184997e-06	0.000278586464209209
HILLION_HMGA1_TARGETS	Epstein-Barr_virus_infection	5.07889094933205e-05	0.00184771336796563
HILLION_HMGA1_TARGETS	Thyroid_cancer	3.40824573423032e-05	0.00163508404326793
HILLION_HMGA1_TARGETS	Systemic_lupus_erythematosus	0.00371484007283577	0.0325435913078167
HILLION_HMGA1_TARGETS	Rheumatoid_arthritis	0.00512038246030492	0.0409314215031012
HINATA_NFKB_TARGETS_FIBROBLAST_UP	Galactose_metabolism	0.00264469923515885	0.0350062007853753
HINATA_NFKB_TARGETS_FIBROBLAST_UP	Arginine_biosynthesis	0.00400148942136359	0.0443616898287212
HINATA_NFKB_TARGETS_FIBROBLAST_UP	Cysteine_and_methionine_metabolism	0.00321747576334439	0.0385730394560704
HINATA_NFKB_TARGETS_FIBROBLAST_UP	Glycerolipid_metabolism	0.00174132101280482	0.0251857290858657
HINATA_NFKB_TARGETS_FIBROBLAST_UP	Inositol_phosphate_metabolism	4.57379399014576e-05	0.00262872791433641
HINATA_NFKB_TARGETS_FIBROBLAST_UP	Glycosphingolipid_biosynthesis_-_ganglio_series	0.00283919548396783	0.0363247689128494
HINATA_NFKB_TARGETS_FIBROBLAST_UP	Folate_biosynthesis	4.46229954934713e-05	0.00262872791433641
HINATA_NFKB_TARGETS_FIBROBLAST_UP	RNA_polymerase	0.0028004898404789	0.0363247689128494
HINATA_NFKB_TARGETS_FIBROBLAST_UP	Basal_transcription_factors	3.95063244377586e-05	0.00262299624842851
HINATA_NFKB_TARGETS_FIBROBLAST_UP	DNA_replication	0.000251180017866499	0.00703304050026197
HINATA_NFKB_TARGETS_FIBROBLAST_UP	Base_excision_repair	8.49590850025456e-06	0.00103083689803089
HINATA_NFKB_TARGETS_FIBROBLAST_UP	Nucleotide_excision_repair	3.10344744181394e-07	0.000112965486882027
HINATA_NFKB_TARGETS_FIBROBLAST_UP	Mismatch_repair	0.000236251042317227	0.006789108900274
HINATA_NFKB_TARGETS_FIBROBLAST_UP	Homologous_recombination	0.000279171793724189	0.00752729873448924
HINATA_NFKB_TARGETS_FIBROBLAST_UP	Non-homologous_end-joining	0.0010104148327063	0.0177963386663755
HINATA_NFKB_TARGETS_FIBROBLAST_UP	Fanconi_anemia_pathway	0.000188366764164555	0.00595154382507098
HINATA_NFKB_TARGETS_FIBROBLAST_UP	cGMP-PKG_signaling_pathway	0.00302874902042956	0.0371166233502149
HINATA_NFKB_TARGETS_FIBROBLAST_UP	HIF-1_signaling_pathway	0.000970098095947821	0.0175098697648764
HINATA_NFKB_TARGETS_FIBROBLAST_UP	Phosphatidylinositol_signaling_system	0.000502521562967191	0.0113736005961649
HINATA_NFKB_TARGETS_FIBROBLAST_UP	Cell_cycle	0.00031305075084259	0.00823738361253273
HINATA_NFKB_TARGETS_FIBROBLAST_UP	p53_signaling_pathway	0.000128391309754411	0.00484833533298431
HINATA_NFKB_TARGETS_FIBROBLAST_UP	SNARE_interactions_in_vesicular_transport	0.000226444825168932	0.0065940733089193
HINATA_NFKB_TARGETS_FIBROBLAST_UP	Autophagy_-_other	0.00145919456332938	0.0226583102685933
HINATA_NFKB_TARGETS_FIBROBLAST_UP	Necroptosis	0.00359440671572245	0.0415353664927928
HINATA_NFKB_TARGETS_FIBROBLAST_UP	Cellular_senescence	0.00160558270645392	0.0240177577458586
HINATA_NFKB_TARGETS_FIBROBLAST_UP	Notch_signaling_pathway	0.000579573790446217	0.0125325659241043
HINATA_NFKB_TARGETS_FIBROBLAST_UP	Cytosolic_DNA-sensing_pathway	8.66686479816479e-05	0.00398628375859107
HINATA_NFKB_TARGETS_FIBROBLAST_UP	Synaptic_vesicle_cycle	0.00128126764138584	0.0209344889187723
HINATA_NFKB_TARGETS_FIBROBLAST_UP	Thyroid_hormone_synthesis	0.00110293898518583	0.0189670767216209
HINATA_NFKB_TARGETS_FIBROBLAST_UP	Amyotrophic_lateral_sclerosis	0.00118347800326399	0.020036557822702
HINATA_NFKB_TARGETS_FIBROBLAST_UP	Transcriptional_misregulation_in_cancer	5.70600621967229e-05	0.00311547939594107
HINATA_NFKB_TARGETS_FIBROBLAST_UP	Rheumatoid_arthritis	0.000144861763668192	0.00494340768517705
HINATA_NFKB_TARGETS_KERATINOCYTE_UP	Tryptophan_metabolism	0.00302428689402807	0.0391897176684471
HINATA_NFKB_TARGETS_KERATINOCYTE_UP	Ether_lipid_metabolism	0.00357298011773918	0.0434482834000844
HINATA_NFKB_TARGETS_KERATINOCYTE_UP	Basal_transcription_factors	0.00119455261724978	0.0223309535716475
HINATA_NFKB_TARGETS_KERATINOCYTE_UP	Nucleotide_excision_repair	0.000954031656218438	0.0195433670414567
HINATA_NFKB_TARGETS_KERATINOCYTE_UP	Cell_cycle	2.84640994318952e-05	0.00214595229384586
HINATA_NFKB_TARGETS_KERATINOCYTE_UP	Ubiquitin_mediated_proteolysis	0.00124133082318158	0.0227090521182042
HINATA_NFKB_TARGETS_KERATINOCYTE_UP	Cellular_senescence	1.41269912111101e-05	0.00156044188334642
HINATA_NFKB_TARGETS_KERATINOCYTE_UP	Notch_signaling_pathway	0.00239748872490396	0.033613971015969
HINATA_NFKB_TARGETS_KERATINOCYTE_UP	Cytosolic_DNA-sensing_pathway	0.001539091482871	0.0260655047668401
HINATA_NFKB_TARGETS_KERATINOCYTE_UP	Non-alcoholic_fatty_liver_disease	0.00149605894779856	0.0255900883020944
HINATA_NFKB_TARGETS_KERATINOCYTE_UP	Transcriptional_misregulation_in_cancer	0.000441657185535006	0.0123066411158899
HINATA_NFKB_TARGETS_KERATINOCYTE_UP	Glioma	0.00156548876782096	0.0262630536486944
HIRSCH_CELLULAR_TRANSFORMATION_SIGNATURE_DN	Mucin_type_O-glycan_biosynthesis	9.55003752694491e-10	2.68451554882421e-06
HIRSCH_CELLULAR_TRANSFORMATION_SIGNATURE_DN	Other_types_of_O-glycan_biosynthesis	1.51123857938084e-05	0.0212404582331977
HIRSCH_CELLULAR_TRANSFORMATION_SIGNATURE_DN	Spliceosome	0.000181475111686915	0.0453994994251115
HIRSCH_CELLULAR_TRANSFORMATION_SIGNATURE_DN	Phosphatidylinositol_signaling_system	5.38205976914151e-05	0.0280045565989456
HIRSCH_CELLULAR_TRANSFORMATION_SIGNATURE_DN	Tight_junction	8.966240106386e-05	0.0280045565989456
HIRSCH_CELLULAR_TRANSFORMATION_SIGNATURE_DN	Inflammatory_mediator_regulation_of_TRP_channels	7.06793547378864e-05	0.0280045565989456
HIRSCH_CELLULAR_TRANSFORMATION_SIGNATURE_DN	Pathogenic_Escherichia_coli_infection	5.67128293140028e-05	0.0280045565989456
HIRSCH_CELLULAR_TRANSFORMATION_SIGNATURE_DN	Salmonella_infection	6.9094285014531e-05	0.0280045565989456
HIRSCH_CELLULAR_TRANSFORMATION_SIGNATURE_DN	Viral_myocarditis	3.1321140112642e-05	0.0280045565989456
HIRSCH_CELLULAR_TRANSFORMATION_SIGNATURE_UP	Pentose_and_glucuronate_interconversions	0.000176572075472211	0.006905623514171
HIRSCH_CELLULAR_TRANSFORMATION_SIGNATURE_UP	Fructose_and_mannose_metabolism	0.00104604153908583	0.0267167548197126
HIRSCH_CELLULAR_TRANSFORMATION_SIGNATURE_UP	Arginine_biosynthesis	0.000114234632177884	0.00576552494142388
HIRSCH_CELLULAR_TRANSFORMATION_SIGNATURE_UP	Alanine__aspartate_and_glutamate_metabolism	0.000773709346121486	0.0212812581685943
HIRSCH_CELLULAR_TRANSFORMATION_SIGNATURE_UP	Tyrosine_metabolism	0.00102789403445969	0.0265239048273464
HIRSCH_CELLULAR_TRANSFORMATION_SIGNATURE_UP	Phenylalanine_metabolism	0.000648051572921594	0.0188613149653808
HIRSCH_CELLULAR_TRANSFORMATION_SIGNATURE_UP	Arachidonic_acid_metabolism	0.00169348584862747	0.0388880282487574
HIRSCH_CELLULAR_TRANSFORMATION_SIGNATURE_UP	Folate_biosynthesis	0.00071815324496242	0.0201970513723701
HIRSCH_CELLULAR_TRANSFORMATION_SIGNATURE_UP	Nitrogen_metabolism	0.000426488005370053	0.0136858907364262
HIRSCH_CELLULAR_TRANSFORMATION_SIGNATURE_UP	Drug_metabolism_-_other_enzymes	0.000158144435244471	0.00628310351455414
HIRSCH_CELLULAR_TRANSFORMATION_SIGNATURE_UP	ABC_transporters	6.48797514234372e-06	0.000495107270696677
HIRSCH_CELLULAR_TRANSFORMATION_SIGNATURE_UP	FoxO_signaling_pathway	0.00223168477194156	0.0471565692947299
HIRSCH_CELLULAR_TRANSFORMATION_SIGNATURE_UP	Autophagy_-_other	0.00186762361942929	0.0417380528520671
HIRSCH_CELLULAR_TRANSFORMATION_SIGNATURE_UP	Peroxisome	0.0019519863618277	0.0432373616252631
HIRSCH_CELLULAR_TRANSFORMATION_SIGNATURE_UP	Signaling_pathways_regulating_pluripotency_of_stem_cells	0.000905548781783486	0.0238588273768849
HIRSCH_CELLULAR_TRANSFORMATION_SIGNATURE_UP	Cytosolic_DNA-sensing_pathway	0.000284381741513369	0.0101686785572566
HIRSCH_CELLULAR_TRANSFORMATION_SIGNATURE_UP	Leukocyte_transendothelial_migration	0.00183721042703164	0.0414282675572991
HIRSCH_CELLULAR_TRANSFORMATION_SIGNATURE_UP	GnRH_signaling_pathway	0.000891729785985619	0.0237446771736383
HIRSCH_CELLULAR_TRANSFORMATION_SIGNATURE_UP	Glucagon_signaling_pathway	0.000128644212336058	0.00593422901494158
HIRSCH_CELLULAR_TRANSFORMATION_SIGNATURE_UP	Growth_hormone_synthesis__secretion_and_action	0.00163855578124236	0.0381089950715242
HIRSCH_CELLULAR_TRANSFORMATION_SIGNATURE_UP	Endocrine_and_other_factor-regulated_calcium_reabsorption	0.000591984358702305	0.0174321982333161
HIRSCH_CELLULAR_TRANSFORMATION_SIGNATURE_UP	African_trypanosomiasis	0.00206551920905853	0.0453508296515219
HIRSCH_CELLULAR_TRANSFORMATION_SIGNATURE_UP	Viral_carcinogenesis	0.000559139255156338	0.0168617536826062
HIRSCH_CELLULAR_TRANSFORMATION_SIGNATURE_UP	Acute_myeloid_leukemia	0.0001356690585628	0.00593422901494158
HIRSCH_CELLULAR_TRANSFORMATION_SIGNATURE_UP	Non-small_cell_lung_cancer	0.00172360659463782	0.0392198846034406
HOEGERKORP_CD44_TARGETS_DIRECT_UP	Glyoxylate_and_dicarboxylate_metabolism	0.00674038103855165	0.0479574237110744
HOEGERKORP_CD44_TARGETS_DIRECT_UP	NOD-like_receptor_signaling_pathway	0.00263683953356385	0.0267574372340332
HOEGERKORP_CD44_TARGETS_DIRECT_UP	RIG-I-like_receptor_signaling_pathway	0.000221391426151796	0.00699642950756482
HOEGERKORP_CD44_TARGETS_DIRECT_UP	Synaptic_vesicle_cycle	0.00213112731241293	0.0225740255961491
HOEGERKORP_CD44_TARGETS_DIRECT_UP	Nicotine_addiction	0.00499491442133292	0.0422014829364403
HOEGERKORP_CD44_TARGETS_DIRECT_UP	Human_cytomegalovirus_infection	0.00668473096968199	0.0479574237110744
HOEGERKORP_CD44_TARGETS_DIRECT_UP	PD-L1_expression_and_PD-1_checkpoint_pathway_in_cancer	0.00293830890685849	0.028418956458522
HOELZEL_NF1_TARGETS_DN	Hippo_signaling_pathway_-_multiple_species	2.613819874386e-12	4.04880698542391e-09
HOELZEL_NF1_TARGETS_DN	Complement_and_coagulation_cascades	2.35776981922115e-06	0.00182609272498678
HOELZEL_NF1_TARGETS_DN	Synaptic_vesicle_cycle	0.000158619165925844	0.0491402176038265
HOELZEL_NF1_TARGETS_DN	Endocrine_and_other_factor-regulated_calcium_reabsorption	8.87266646540279e-05	0.0343594008872723
HOELZEL_NF1_TARGETS_DN	Melanoma	7.67614608690988e-05	0.0343594008872723
ABRAHAM_ALPC_VS_MULTIPLE_MYELOMA_DN	Oocyte_meiosis	0.000619274628821839	0.0322280838082699
ABRAHAM_ALPC_VS_MULTIPLE_MYELOMA_DN	Progesterone-mediated_oocyte_maturation	0.000327085985692801	0.0314254150869468
HOFFMANN_LARGE_TO_SMALL_PRE_BII_LYMPHOCYTE_DN	Pentose_phosphate_pathway	3.55539879913846e-05	0.0166570433739637
HOFFMANN_LARGE_TO_SMALL_PRE_BII_LYMPHOCYTE_DN	Fructose_and_mannose_metabolism	3.35483262755633e-05	0.0166570433739637
HOFFMANN_LARGE_TO_SMALL_PRE_BII_LYMPHOCYTE_UP	Acute_myeloid_leukemia	0.00677406804784936	0.042405665979537
HOFFMANN_PRE_BI_TO_LARGE_PRE_BII_LYMPHOCYTE_DN	Glycosaminoglycan_degradation	0.00124358164605635	0.0465048829602059
HOFFMANN_PRE_BI_TO_LARGE_PRE_BII_LYMPHOCYTE_DN	Complement_and_coagulation_cascades	0.00170864585956028	0.0465048829602059
HOFFMANN_SMALL_PRE_BII_TO_IMMATURE_B_LYMPHOCYTE_DN	Nucleotide_excision_repair	9.09376461382539e-05	0.00789204876125423
HOFFMANN_SMALL_PRE_BII_TO_IMMATURE_B_LYMPHOCYTE_DN	Fanconi_anemia_pathway	0.000450549358951321	0.0294042739526125
HOFFMANN_SMALL_PRE_BII_TO_IMMATURE_B_LYMPHOCYTE_DN	Vascular_smooth_muscle_contraction	0.000232558613701134	0.0180232925618379
HOFFMANN_SMALL_PRE_BII_TO_IMMATURE_B_LYMPHOCYTE_DN	Notch_signaling_pathway	0.000401534215394918	0.0276612459494277
HOFFMANN_SMALL_PRE_BII_TO_IMMATURE_B_LYMPHOCYTE_DN	Thyroid_hormone_synthesis	0.000771407311440404	0.0439788625537918
HOFFMANN_SMALL_PRE_BII_TO_IMMATURE_B_LYMPHOCYTE_DN	Bile_secretion	0.000821080804391381	0.0442669651063179
HOFFMANN_SMALL_PRE_BII_TO_IMMATURE_B_LYMPHOCYTE_DN	Primary_immunodeficiency	3.90420441697671e-06	0.000968242695410224
HOFFMANN_SMALL_PRE_BII_TO_IMMATURE_B_LYMPHOCYTE_DN	Dilated_cardiomyopathy	0.000780270142083403	0.0439788625537918
HOFFMANN_SMALL_PRE_BII_TO_IMMATURE_B_LYMPHOCYTE_UP	Glycine__serine_and_threonine_metabolism	0.000603479056376168	0.0341971465279829
HOFFMANN_SMALL_PRE_BII_TO_IMMATURE_B_LYMPHOCYTE_UP	Cysteine_and_methionine_metabolism	0.00032223083015726	0.0194377952385186
HOFFMANN_SMALL_PRE_BII_TO_IMMATURE_B_LYMPHOCYTE_UP	Selenocompound_metabolism	0.000570109002675437	0.0333157448438458
HOFFMANN_SMALL_PRE_BII_TO_IMMATURE_B_LYMPHOCYTE_UP	Natural_killer_cell_mediated_cytotoxicity	5.50235743735841e-05	0.00381089200291119
HOFFMANN_SMALL_PRE_BII_TO_IMMATURE_B_LYMPHOCYTE_UP	B_cell_receptor_signaling_pathway	0.000651792715006484	0.0358485993253566
HOFFMANN_SMALL_PRE_BII_TO_IMMATURE_B_LYMPHOCYTE_UP	Leukocyte_transendothelial_migration	0.000143513070000377	0.00958462288931089
HOFFMANN_SMALL_PRE_BII_TO_IMMATURE_B_LYMPHOCYTE_UP	Taste_transduction	0.000225126130798194	0.0140328621530874
HOFFMANN_SMALL_PRE_BII_TO_IMMATURE_B_LYMPHOCYTE_UP	Systemic_lupus_erythematosus	1.16562194639278e-05	0.000947701321632391
HOFMANN_CELL_LYMPHOMA_DN	PPAR_signaling_pathway	0.00178893385186098	0.0260973879565602
HOFMANN_CELL_LYMPHOMA_DN	ErbB_signaling_pathway	0.000657706298941648	0.0135925968447941
HOFMANN_CELL_LYMPHOMA_DN	Ras_signaling_pathway	0.000213916871555935	0.00663142301823399
HOFMANN_CELL_LYMPHOMA_DN	Rap1_signaling_pathway	0.000135713260711283	0.00480812695091403
HOFMANN_CELL_LYMPHOMA_DN	cGMP-PKG_signaling_pathway	0.00239024058534629	0.0325703112728505
HOFMANN_CELL_LYMPHOMA_DN	cAMP_signaling_pathway	0.00104362076048791	0.018486996328643
HOFMANN_CELL_LYMPHOMA_DN	Chemokine_signaling_pathway	0.00417830109363704	0.0471008486919084
HOFMANN_CELL_LYMPHOMA_DN	Phosphatidylinositol_signaling_system	0.00364903638904519	0.0426279680287095
HOFMANN_CELL_LYMPHOMA_DN	Sphingolipid_signaling_pathway	0.000584707982783332	0.0126181531960293
HOFMANN_CELL_LYMPHOMA_DN	Phospholipase_D_signaling_pathway	0.000581209583546531	0.0126181531960293
HOFMANN_CELL_LYMPHOMA_DN	Autophagy_-_animal	0.00448151625250981	0.0494693959629543
HOFMANN_CELL_LYMPHOMA_DN	mTOR_signaling_pathway	0.00125235397574079	0.0207055857322477
HOFMANN_CELL_LYMPHOMA_DN	PI3K-Akt_signaling_pathway	0.00247290026840838	0.0332538540857168
HOFMANN_CELL_LYMPHOMA_DN	Vascular_smooth_muscle_contraction	0.00150980721734501	0.0236467888281293
HOFMANN_CELL_LYMPHOMA_DN	Axon_guidance	0.00178033856217438	0.0260973879565602
HOFMANN_CELL_LYMPHOMA_DN	VEGF_signaling_pathway	0.000676254124592135	0.0137468051556434
HOFMANN_CELL_LYMPHOMA_DN	Apelin_signaling_pathway	0.00341360750089081	0.0410958572922777
HOFMANN_CELL_LYMPHOMA_DN	Focal_adhesion	0.00253698237946693	0.0332538540857168
HOFMANN_CELL_LYMPHOMA_DN	Gap_junction	0.00155835189878704	0.0236467888281293
HOFMANN_CELL_LYMPHOMA_DN	Cytosolic_DNA-sensing_pathway	2.70695740492699e-05	0.00176664588532077
HOFMANN_CELL_LYMPHOMA_DN	Fc_epsilon_RI_signaling_pathway	0.000756381164254612	0.014887502280567
HOFMANN_CELL_LYMPHOMA_DN	Long-term_potentiation	0.00249838396590111	0.0332538540857168
HOFMANN_CELL_LYMPHOMA_DN	Neurotrophin_signaling_pathway	0.000384810366747362	0.0106036634392606
HOFMANN_CELL_LYMPHOMA_DN	Serotonergic_synapse	0.00282154886386922	0.0349872059119783
HOFMANN_CELL_LYMPHOMA_DN	Long-term_depression	0.000487890479421825	0.011677042668767
HOFMANN_CELL_LYMPHOMA_DN	Regulation_of_actin_cytoskeleton	0.00354828353357807	0.0423064575157385
HOFMANN_CELL_LYMPHOMA_DN	Insulin_signaling_pathway	0.00153525088472797	0.0236467888281293
HOFMANN_CELL_LYMPHOMA_DN	GnRH_signaling_pathway	0.000626720876860652	0.0131717608018171
HOFMANN_CELL_LYMPHOMA_DN	Estrogen_signaling_pathway	0.00268568812712637	0.0343325080168732
HOFMANN_CELL_LYMPHOMA_DN	Melanogenesis	0.00339753866902035	0.0410958572922777
HOFMANN_CELL_LYMPHOMA_DN	Relaxin_signaling_pathway	0.00158280925220543	0.0236467888281293
HOFMANN_CELL_LYMPHOMA_DN	GnRH_secretion	0.000200281614031225	0.00653550529996629
HOFMANN_CELL_LYMPHOMA_DN	Non-alcoholic_fatty_liver_disease	0.00118868461322777	0.0204717905611449
HOFMANN_CELL_LYMPHOMA_DN	Growth_hormone_synthesis__secretion_and_action	0.000590203939814273	0.0126181531960293
HOFMANN_CELL_LYMPHOMA_DN	Aldosterone-regulated_sodium_reabsorption	0.00371431096681041	0.0426457925818973
HOFMANN_CELL_LYMPHOMA_DN	Bile_secretion	0.0045479928546587	0.0494693959629543
HOFMANN_CELL_LYMPHOMA_DN	Alzheimer_disease	0.00124217824572242	0.0207055857322477
HOFMANN_CELL_LYMPHOMA_DN	Pathogenic_Escherichia_coli_infection	4.29259967377512e-05	0.00241946527067325
HOFMANN_CELL_LYMPHOMA_DN	Shigellosis	5.05921762056875e-05	0.00256364587040848
HOFMANN_CELL_LYMPHOMA_DN	Legionellosis	0.00202378154875647	0.0282342650616652
HOFMANN_CELL_LYMPHOMA_DN	Yersinia_infection	0.00254767430495411	0.0332538540857168
HOFMANN_CELL_LYMPHOMA_DN	Tuberculosis	0.0028586712285836	0.0350965576578581
HOFMANN_CELL_LYMPHOMA_DN	Human_immunodeficiency_virus_1_infection	6.81266297259355e-07	9.38633565112889e-05
HOFMANN_CELL_LYMPHOMA_DN	Proteoglycans_in_cancer	0.000407494982762781	0.0108818549403818
HOFMANN_CELL_LYMPHOMA_DN	Central_carbon_metabolism_in_cancer	0.00110368321211954	0.0192755941271582
HOFMANN_CELL_LYMPHOMA_DN	Choline_metabolism_in_cancer	0.00045621452449001	0.0113141202073522
HOFMANN_CELL_LYMPHOMA_DN	PD-L1_expression_and_PD-1_checkpoint_pathway_in_cancer	0.00360989012244543	0.0426279680287095
HOFMANN_CELL_LYMPHOMA_UP	Autophagy_-_animal	0.000646188367603134	0.01836349851934
HOFMANN_CELL_LYMPHOMA_UP	C-type_lectin_receptor_signaling_pathway	0.00185892212408989	0.0427601708218317
HOFMANN_MYELODYSPLASTIC_SYNDROM_HIGH_RISK_DN	Necroptosis	1.06858977416542e-05	0.00164562825221475
HOFMANN_MYELODYSPLASTIC_SYNDROM_HIGH_RISK_DN	Osteoclast_differentiation	0.000602304310382351	0.025253161631459
HOFMANN_MYELODYSPLASTIC_SYNDROM_HIGH_RISK_DN	Hepatitis_C	0.000628572138466297	0.025253161631459
HOFMANN_MYELODYSPLASTIC_SYNDROM_HIGH_RISK_DN	Hepatitis_B	0.000425238042683837	0.025253161631459
HOFMANN_MYELODYSPLASTIC_SYNDROM_HIGH_RISK_DN	Influenza_A	3.16948738565116e-05	0.00325400704926852
HOFMANN_MYELODYSPLASTIC_SYNDROM_HIGH_RISK_DN	Human_papillomavirus_infection	0.00142512505712144	0.0487709463992671
HOFMANN_MYELODYSPLASTIC_SYNDROM_HIGH_RISK_DN	Kaposi_sarcoma-associated_herpesvirus_infection	0.000241014817538123	0.0185581409504355
HOFMANN_MYELODYSPLASTIC_SYNDROM_RISK_DN	Necroptosis	1.06858977416542e-05	0.00164562825221475
HOFMANN_MYELODYSPLASTIC_SYNDROM_RISK_DN	Osteoclast_differentiation	0.000602304310382351	0.025253161631459
HOFMANN_MYELODYSPLASTIC_SYNDROM_RISK_DN	JAK-STAT_signaling_pathway	1.05098011851889e-07	3.23701876503818e-05
HOFMANN_MYELODYSPLASTIC_SYNDROM_RISK_DN	Hepatitis_C	0.000628572138466297	0.025253161631459
HOFMANN_MYELODYSPLASTIC_SYNDROM_RISK_DN	Hepatitis_B	0.000425238042683837	0.025253161631459
HOFMANN_MYELODYSPLASTIC_SYNDROM_RISK_DN	Measles	0.000655926276141793	0.025253161631459
HOFMANN_MYELODYSPLASTIC_SYNDROM_RISK_DN	Influenza_A	3.16948738565116e-05	0.00325400704926852
HOFMANN_MYELODYSPLASTIC_SYNDROM_RISK_DN	Human_papillomavirus_infection	0.00142512505712144	0.0487709463992671
HOFMANN_MYELODYSPLASTIC_SYNDROM_RISK_DN	Kaposi_sarcoma-associated_herpesvirus_infection	0.000241014817538123	0.0185581409504355
HOFMANN_MYELODYSPLASTIC_SYNDROM_RISK_UP	Ras_signaling_pathway	0.00143815907697491	0.0385006643942641
HOFMANN_MYELODYSPLASTIC_SYNDROM_RISK_UP	Rap1_signaling_pathway	0.000603916589091894	0.0385006643942641
HOFMANN_MYELODYSPLASTIC_SYNDROM_RISK_UP	cGMP-PKG_signaling_pathway	0.00157342286949372	0.0385006643942641
HOFMANN_MYELODYSPLASTIC_SYNDROM_RISK_UP	cAMP_signaling_pathway	0.00116118803299294	0.0385006643942641
HOFMANN_MYELODYSPLASTIC_SYNDROM_RISK_UP	Phospholipase_D_signaling_pathway	0.00114589386164246	0.0385006643942641
HOFMANN_MYELODYSPLASTIC_SYNDROM_RISK_UP	mTOR_signaling_pathway	0.00166057178697305	0.0385006643942641
HOFMANN_MYELODYSPLASTIC_SYNDROM_RISK_UP	Vascular_smooth_muscle_contraction	0.00220650212630803	0.0436880525683378
HOFMANN_MYELODYSPLASTIC_SYNDROM_RISK_UP	Axon_guidance	0.00349342073671471	0.0497018495723502
HOFMANN_MYELODYSPLASTIC_SYNDROM_RISK_UP	VEGF_signaling_pathway	0.00342462356914903	0.0497018495723502
HOFMANN_MYELODYSPLASTIC_SYNDROM_RISK_UP	Focal_adhesion	0.00297360647840804	0.0489862540916693
HOFMANN_MYELODYSPLASTIC_SYNDROM_RISK_UP	Signaling_pathways_regulating_pluripotency_of_stem_cells	0.00292284400338736	0.0489862540916693
HOFMANN_MYELODYSPLASTIC_SYNDROM_RISK_UP	Fc_epsilon_RI_signaling_pathway	0.00223325508336551	0.0436880525683378
HOFMANN_MYELODYSPLASTIC_SYNDROM_RISK_UP	Long-term_potentiation	0.0034251413856617	0.0497018495723502
HOFMANN_MYELODYSPLASTIC_SYNDROM_RISK_UP	Neurotrophin_signaling_pathway	0.00308068126467094	0.0494488838893336
HOFMANN_MYELODYSPLASTIC_SYNDROM_RISK_UP	Serotonergic_synapse	0.00130431885476893	0.0385006643942641
HOFMANN_MYELODYSPLASTIC_SYNDROM_RISK_UP	Long-term_depression	0.00130353014365632	0.0385006643942641
HOFMANN_MYELODYSPLASTIC_SYNDROM_RISK_UP	Regulation_of_actin_cytoskeleton	0.00141754848920019	0.0385006643942641
HOFMANN_MYELODYSPLASTIC_SYNDROM_RISK_UP	Insulin_signaling_pathway	0.00100466182580197	0.0385006643942641
HOFMANN_MYELODYSPLASTIC_SYNDROM_RISK_UP	GnRH_signaling_pathway	0.00160341075898502	0.0385006643942641
HOFMANN_MYELODYSPLASTIC_SYNDROM_RISK_UP	Melanogenesis	0.00326260299351131	0.0497018495723502
HOFMANN_MYELODYSPLASTIC_SYNDROM_RISK_UP	Prolactin_signaling_pathway	0.00164509460183678	0.0385006643942641
HOFMANN_MYELODYSPLASTIC_SYNDROM_RISK_UP	Thyroid_hormone_signaling_pathway	0.00239381656170432	0.0454099747765729
HOFMANN_MYELODYSPLASTIC_SYNDROM_RISK_UP	GnRH_secretion	0.000906101786584938	0.0385006643942641
HOFMANN_MYELODYSPLASTIC_SYNDROM_RISK_UP	Growth_hormone_synthesis__secretion_and_action	0.00251393457151371	0.0462859718166936
HOFMANN_MYELODYSPLASTIC_SYNDROM_RISK_UP	Mineral_absorption	0.000431371696698815	0.0385006643942641
HOFMANN_MYELODYSPLASTIC_SYNDROM_RISK_UP	Hepatitis_B	0.00165331651789127	0.0385006643942641
HOFMANN_MYELODYSPLASTIC_SYNDROM_RISK_UP	Human_cytomegalovirus_infection	0.00318069578499163	0.0497018495723502
HOFMANN_MYELODYSPLASTIC_SYNDROM_RISK_UP	Pathways_in_cancer	0.00269547234241476	0.0468712690653233
HOFMANN_MYELODYSPLASTIC_SYNDROM_RISK_UP	Proteoglycans_in_cancer	0.000803478085685898	0.0385006643942641
HOFMANN_MYELODYSPLASTIC_SYNDROM_RISK_UP	Colorectal_cancer	1.36719123221909e-05	0.0085586171136915
HOFMANN_MYELODYSPLASTIC_SYNDROM_RISK_UP	Renal_cell_carcinoma	0.000583226302315374	0.0385006643942641
HOFMANN_MYELODYSPLASTIC_SYNDROM_RISK_UP	Pancreatic_cancer	0.00184666167400329	0.0412860788545021
HOFMANN_MYELODYSPLASTIC_SYNDROM_RISK_UP	Endometrial_cancer	0.000312721550611418	0.0385006643942641
HOFMANN_MYELODYSPLASTIC_SYNDROM_RISK_UP	Glioma	0.00197610417927367	0.0424771726765905
HOFMANN_MYELODYSPLASTIC_SYNDROM_RISK_UP	Prostate_cancer	0.00203564725287175	0.0424771726765905
HOFMANN_MYELODYSPLASTIC_SYNDROM_RISK_UP	Thyroid_cancer	0.000354954120754241	0.0385006643942641
HOFMANN_MYELODYSPLASTIC_SYNDROM_RISK_UP	Melanoma	0.000875942267137697	0.0385006643942641
HOFMANN_MYELODYSPLASTIC_SYNDROM_RISK_UP	Bladder_cancer	0.00106716911639398	0.0385006643942641
HOFMANN_MYELODYSPLASTIC_SYNDROM_RISK_UP	Acute_myeloid_leukemia	0.00071860479703513	0.0385006643942641
HOFMANN_MYELODYSPLASTIC_SYNDROM_RISK_UP	Non-small_cell_lung_cancer	0.000794973748990017	0.0385006643942641
HOFMANN_MYELODYSPLASTIC_SYNDROM_RISK_UP	Breast_cancer	0.00124863153990222	0.0385006643942641
HOFMANN_MYELODYSPLASTIC_SYNDROM_RISK_UP	Gastric_cancer	0.00114425538010137	0.0385006643942641
HOFMANN_MYELODYSPLASTIC_SYNDROM_RISK_UP	Central_carbon_metabolism_in_cancer	0.000656842098689895	0.0385006643942641
HOFMANN_MYELODYSPLASTIC_SYNDROM_RISK_UP	Choline_metabolism_in_cancer	0.00259469468660112	0.0464079678232086
HOLLERN_EMT_BREAST_TUMOR_DN	Synaptic_vesicle_cycle	7.80708022503282e-05	0.0323733593331361
HOLLERN_EMT_BREAST_TUMOR_DN	Collecting_duct_acid_secretion	0.000128428475307744	0.0479295069848501
HOLLERN_EMT_BREAST_TUMOR_DN	Endometrial_cancer	2.03285794626677e-05	0.0108380369363823
HOLLERN_EMT_BREAST_TUMOR_DN	Thyroid_cancer	2.68259404831968e-05	0.0125143012354113
HOLLERN_EMT_BREAST_TUMOR_DN	Gastric_cancer	1.87591790629855e-05	0.0108380369363823
HOLLERN_EMT_BREAST_TUMOR_UP	Autophagy_-_animal	0.00321784701479516	0.0445321280910682
HOLLERN_EMT_BREAST_TUMOR_UP	Protein_processing_in_endoplasmic_reticulum	0.00140316325950234	0.0274318417232707
HOLLERN_EMT_BREAST_TUMOR_UP	TGF-beta_signaling_pathway	0.00339806766905332	0.0450387952067745
HOLLERN_EMT_BREAST_TUMOR_UP	Amyotrophic_lateral_sclerosis	0.00260750453065183	0.0403775949102917
HOLLERN_EMT_BREAST_TUMOR_UP	Nicotine_addiction	0.000733635469263606	0.0197377657017773
HOLLERN_EMT_BREAST_TUMOR_UP	Thyroid_cancer	0.00247896829210922	0.0387710640885882
HOLLERN_MICROACINAR_BREAST_TUMOR_UP	Primary_bile_acid_biosynthesis	4.01858232112703e-05	0.00419272088837587
HOLLERN_MICROACINAR_BREAST_TUMOR_UP	Lysine_degradation	0.000811773423666961	0.0254085081607759
HOLLERN_MICROACINAR_BREAST_TUMOR_UP	Tryptophan_metabolism	0.000571597483855673	0.0223637515558532
HOLLERN_MICROACINAR_BREAST_TUMOR_UP	beta-Alanine_metabolism	0.000795300111248066	0.0254085081607759
HOLLMANN_APOPTOSIS_VIA_CD40_DN	Citrate_cycle_(TCA_cycle)	0.000144697862476195	0.00320512167945058
HOLLMANN_APOPTOSIS_VIA_CD40_DN	Galactose_metabolism	6.82189064648599e-06	0.000392375686734835
HOLLMANN_APOPTOSIS_VIA_CD40_DN	Fatty_acid_elongation	0.00182097157649971	0.020717690254449
HOLLMANN_APOPTOSIS_VIA_CD40_DN	Fatty_acid_degradation	4.9720155263695e-05	0.00151767742225645
HOLLMANN_APOPTOSIS_VIA_CD40_DN	Synthesis_and_degradation_of_ketone_bodies	0.000246259975311314	0.00455444874543599
HOLLMANN_APOPTOSIS_VIA_CD40_DN	Ubiquinone_and_other_terpenoid-quinone_biosynthesis	0.00169146158006354	0.0195102688244195
HOLLMANN_APOPTOSIS_VIA_CD40_DN	Arginine_biosynthesis	0.003398335951125	0.0333569995516309
HOLLMANN_APOPTOSIS_VIA_CD40_DN	Pyrimidine_metabolism	0.000688396489028343	0.00990262305768932
HOLLMANN_APOPTOSIS_VIA_CD40_DN	Cysteine_and_methionine_metabolism	7.78553969661791e-05	0.00209143774081392
HOLLMANN_APOPTOSIS_VIA_CD40_DN	Valine__leucine_and_isoleucine_degradation	1.4934038103953e-05	0.00065578767323148
HOLLMANN_APOPTOSIS_VIA_CD40_DN	Lysine_degradation	2.17082619873841e-05	0.000862472694514641
HOLLMANN_APOPTOSIS_VIA_CD40_DN	Arginine_and_proline_metabolism	0.000700780201014181	0.00990990306857907
HOLLMANN_APOPTOSIS_VIA_CD40_DN	Phenylalanine_metabolism	4.46469229419215e-05	0.00146994597287928
HOLLMANN_APOPTOSIS_VIA_CD40_DN	N-Glycan_biosynthesis	0.00267006045140026	0.0278465054577285
HOLLMANN_APOPTOSIS_VIA_CD40_DN	Mannose_type_O-glycan_biosynthesis	3.38334200077661e-05	0.00120978643256341
HOLLMANN_APOPTOSIS_VIA_CD40_DN	Glycosaminoglycan_biosynthesis_-_chondroitin_sulfate_/_dermatan_sulfate	0.00417549738284056	0.0391433331432581
HOLLMANN_APOPTOSIS_VIA_CD40_DN	Glycosaminoglycan_biosynthesis_-_keratan_sulfate	1.83859407690299e-06	0.000172164817966179
HOLLMANN_APOPTOSIS_VIA_CD40_DN	Inositol_phosphate_metabolism	0.00455129312553926	0.040831135101164
HOLLMANN_APOPTOSIS_VIA_CD40_DN	Arachidonic_acid_metabolism	0.000302842763595021	0.00541439598055955
HOLLMANN_APOPTOSIS_VIA_CD40_DN	Glycosphingolipid_biosynthesis_-_lacto_and_neolacto_series	0.00111296424827703	0.0147394154150127
HOLLMANN_APOPTOSIS_VIA_CD40_DN	Glycosphingolipid_biosynthesis_-_globo_and_isoglobo_series	0.000604918423126197	0.00890653419461689
HOLLMANN_APOPTOSIS_VIA_CD40_DN	Propanoate_metabolism	2.54470231355149e-06	0.00021702995512318
HOLLMANN_APOPTOSIS_VIA_CD40_DN	Butanoate_metabolism	0.000187618970465538	0.00375688226460193
HOLLMANN_APOPTOSIS_VIA_CD40_DN	One_carbon_pool_by_folate	2.12369979748535e-05	0.000862472694514641
HOLLMANN_APOPTOSIS_VIA_CD40_DN	Nicotinate_and_nicotinamide_metabolism	0.00113791827379241	0.0149905759963284
HOLLMANN_APOPTOSIS_VIA_CD40_DN	Pantothenate_and_CoA_biosynthesis	0.000633762314939106	0.00927664955726656
HOLLMANN_APOPTOSIS_VIA_CD40_DN	Ribosome	9.85782960409972e-05	0.00249233813121834
HOLLMANN_APOPTOSIS_VIA_CD40_DN	Protein_export	0.00354027996237985	0.0343462044412278
HOLLMANN_APOPTOSIS_VIA_CD40_DN	PPAR_signaling_pathway	0.00242668815334157	0.025882574305577
HOLLMANN_APOPTOSIS_VIA_CD40_DN	MAPK_signaling_pathway	0.00011848754859644	0.00274605864941564
HOLLMANN_APOPTOSIS_VIA_CD40_DN	ErbB_signaling_pathway	2.06210207514303e-05	0.000862472694514641
HOLLMANN_APOPTOSIS_VIA_CD40_DN	Ras_signaling_pathway	8.11633130998955e-05	0.00213843971251619
HOLLMANN_APOPTOSIS_VIA_CD40_DN	Rap1_signaling_pathway	0.000176650380928256	0.00365418102035888
HOLLMANN_APOPTOSIS_VIA_CD40_DN	Calcium_signaling_pathway	3.89081910243822e-05	0.00133407126210998
HOLLMANN_APOPTOSIS_VIA_CD40_DN	cGMP-PKG_signaling_pathway	0.000138221342685724	0.003116829015697
HOLLMANN_APOPTOSIS_VIA_CD40_DN	cAMP_signaling_pathway	0.00036926452833373	0.00637426975461604
HOLLMANN_APOPTOSIS_VIA_CD40_DN	Chemokine_signaling_pathway	0.000197447996462284	0.00383110337321781
HOLLMANN_APOPTOSIS_VIA_CD40_DN	NF-kappa_B_signaling_pathway	0.0051979336201837	0.0459415642958083
HOLLMANN_APOPTOSIS_VIA_CD40_DN	HIF-1_signaling_pathway	0.00199790047508051	0.0224248649736615
HOLLMANN_APOPTOSIS_VIA_CD40_DN	FoxO_signaling_pathway	0.0011852749277418	0.0153717261354286
HOLLMANN_APOPTOSIS_VIA_CD40_DN	Phosphatidylinositol_signaling_system	5.28158208292874e-05	0.00155527058277302
HOLLMANN_APOPTOSIS_VIA_CD40_DN	Sphingolipid_signaling_pathway	0.00393531158270876	0.0371701316661133
HOLLMANN_APOPTOSIS_VIA_CD40_DN	Phospholipase_D_signaling_pathway	3.74938052499928e-05	0.00131254526567754
HOLLMANN_APOPTOSIS_VIA_CD40_DN	Oocyte_meiosis	0.00167820740486908	0.0195102688244195
HOLLMANN_APOPTOSIS_VIA_CD40_DN	p53_signaling_pathway	0.000192908501104097	0.0038019683327839
HOLLMANN_APOPTOSIS_VIA_CD40_DN	Ubiquitin_mediated_proteolysis	0.00139902786077397	0.0172455158611893
HOLLMANN_APOPTOSIS_VIA_CD40_DN	Mitophagy_-_animal	0.00234763877097727	0.025437834821455
HOLLMANN_APOPTOSIS_VIA_CD40_DN	PI3K-Akt_signaling_pathway	0.000652722090747476	0.00949862437872635
HOLLMANN_APOPTOSIS_VIA_CD40_DN	Apoptosis	6.27232471735865e-06	0.000392375686734835
HOLLMANN_APOPTOSIS_VIA_CD40_DN	Longevity_regulating_pathway	0.0029195966009648	0.0297208200085618
HOLLMANN_APOPTOSIS_VIA_CD40_DN	Ferroptosis	0.00237817705161297	0.025657660173221
HOLLMANN_APOPTOSIS_VIA_CD40_DN	Cellular_senescence	9.70365099128084e-05	0.00247839167665061
HOLLMANN_APOPTOSIS_VIA_CD40_DN	Adrenergic_signaling_in_cardiomyocytes	0.00431723866673661	0.0396777827631182
HOLLMANN_APOPTOSIS_VIA_CD40_DN	Wnt_signaling_pathway	4.10929688962549e-05	0.0013899419073963
HOLLMANN_APOPTOSIS_VIA_CD40_DN	VEGF_signaling_pathway	1.2623653660046e-05	0.000574491002019912
HOLLMANN_APOPTOSIS_VIA_CD40_DN	Osteoclast_differentiation	0.000383531356155804	0.00643157063503434
HOLLMANN_APOPTOSIS_VIA_CD40_DN	Hippo_signaling_pathway	0.00301786816445012	0.030555468321875
HOLLMANN_APOPTOSIS_VIA_CD40_DN	Hippo_signaling_pathway_-_multiple_species	0.00163153559344367	0.0191724581708428
HOLLMANN_APOPTOSIS_VIA_CD40_DN	Focal_adhesion	4.81293727291399e-05	0.00151767742225645
HOLLMANN_APOPTOSIS_VIA_CD40_DN	ECM-receptor_interaction	0.00328668531433547	0.0326451323086575
HOLLMANN_APOPTOSIS_VIA_CD40_DN	Adherens_junction	0.000693648022119704	0.0099049124332887
HOLLMANN_APOPTOSIS_VIA_CD40_DN	Tight_junction	0.000662719010658854	0.00958835655305845
HOLLMANN_APOPTOSIS_VIA_CD40_DN	Gap_junction	0.00452958491627768	0.040782557717421
HOLLMANN_APOPTOSIS_VIA_CD40_DN	Signaling_pathways_regulating_pluripotency_of_stem_cells	0.00038169258318642	0.00643157063503434
HOLLMANN_APOPTOSIS_VIA_CD40_DN	Complement_and_coagulation_cascades	0.00441824523882765	0.0402140648464931
HOLLMANN_APOPTOSIS_VIA_CD40_DN	Platelet_activation	0.000174799152369459	0.0036460189865063
HOLLMANN_APOPTOSIS_VIA_CD40_DN	Toll-like_receptor_signaling_pathway	0.00353811982621827	0.0343462044412278
HOLLMANN_APOPTOSIS_VIA_CD40_DN	C-type_lectin_receptor_signaling_pathway	0.000105278086637689	0.00258344167504054
HOLLMANN_APOPTOSIS_VIA_CD40_DN	JAK-STAT_signaling_pathway	0.000154385310405193	0.00336022984299303
HOLLMANN_APOPTOSIS_VIA_CD40_DN	T_cell_receptor_signaling_pathway	0.000106720148938484	0.00259340323100025
HOLLMANN_APOPTOSIS_VIA_CD40_DN	B_cell_receptor_signaling_pathway	0.000102708637734809	0.00254534376485373
HOLLMANN_APOPTOSIS_VIA_CD40_DN	Fc_epsilon_RI_signaling_pathway	0.000538260714957988	0.00831646030580151
HOLLMANN_APOPTOSIS_VIA_CD40_DN	Circadian_entrainment	0.00224064990479578	0.0245980118934379
HOLLMANN_APOPTOSIS_VIA_CD40_DN	Long-term_potentiation	0.000486644524666883	0.0076608254417686
HOLLMANN_APOPTOSIS_VIA_CD40_DN	Neurotrophin_signaling_pathway	1.28507143747275e-06	0.000134022241999762
HOLLMANN_APOPTOSIS_VIA_CD40_DN	Glutamatergic_synapse	8.63870141749598e-06	0.000441278972408009
HOLLMANN_APOPTOSIS_VIA_CD40_DN	Cholinergic_synapse	0.000187381430735118	0.00375688226460193
HOLLMANN_APOPTOSIS_VIA_CD40_DN	Dopaminergic_synapse	0.0014080701387268	0.0172455158611893
HOLLMANN_APOPTOSIS_VIA_CD40_DN	Inflammatory_mediator_regulation_of_TRP_channels	0.000383379542521065	0.00643157063503434
HOLLMANN_APOPTOSIS_VIA_CD40_DN	Insulin_signaling_pathway	4.96623184505079e-05	0.00151767742225645
HOLLMANN_APOPTOSIS_VIA_CD40_DN	Insulin_secretion	0.00131694902180749	0.016719256606779
HOLLMANN_APOPTOSIS_VIA_CD40_DN	GnRH_signaling_pathway	0.000247465053687293	0.00455444874543599
HOLLMANN_APOPTOSIS_VIA_CD40_DN	Progesterone-mediated_oocyte_maturation	0.00274807287019324	0.0283062814571756
HOLLMANN_APOPTOSIS_VIA_CD40_DN	Estrogen_signaling_pathway	0.000196557135837855	0.00383110337321781
HOLLMANN_APOPTOSIS_VIA_CD40_DN	Melanogenesis	0.000450674045393206	0.00723100727961022
HOLLMANN_APOPTOSIS_VIA_CD40_DN	Prolactin_signaling_pathway	0.000202881214223044	0.00390624368615599
HOLLMANN_APOPTOSIS_VIA_CD40_DN	Thyroid_hormone_signaling_pathway	0.000244446873093263	0.00455444874543599
HOLLMANN_APOPTOSIS_VIA_CD40_DN	Oxytocin_signaling_pathway	0.000114033029008922	0.00271833020580316
HOLLMANN_APOPTOSIS_VIA_CD40_DN	Regulation_of_lipolysis_in_adipocytes	0.00123399961203153	0.0158394924559739
HOLLMANN_APOPTOSIS_VIA_CD40_DN	Renin_secretion	0.000141700751516986	0.00316675875934836
HOLLMANN_APOPTOSIS_VIA_CD40_DN	Aldosterone_synthesis_and_secretion	0.000871856495020262	0.0116698224975172
HOLLMANN_APOPTOSIS_VIA_CD40_DN	Relaxin_signaling_pathway	0.000837623961120589	0.0113944172537219
HOLLMANN_APOPTOSIS_VIA_CD40_DN	Parathyroid_hormone_synthesis__secretion_and_action	0.00157146709020348	0.0186416214539304
HOLLMANN_APOPTOSIS_VIA_CD40_DN	GnRH_secretion	0.00193899374412233	0.0219606395544715
HOLLMANN_APOPTOSIS_VIA_CD40_DN	Insulin_resistance	0.00203775912417366	0.0226689381680296
HOLLMANN_APOPTOSIS_VIA_CD40_DN	AGE-RAGE_signaling_pathway_in_diabetic_complications	0.000173347683653296	0.0036460189865063
HOLLMANN_APOPTOSIS_VIA_CD40_DN	Cushing_syndrome	0.0014124373757666	0.0172455158611893
HOLLMANN_APOPTOSIS_VIA_CD40_DN	Growth_hormone_synthesis__secretion_and_action	8.58022149903595e-06	0.000441278972408009
HOLLMANN_APOPTOSIS_VIA_CD40_DN	Maturity_onset_diabetes_of_the_young	0.00302746949413704	0.030555468321875
HOLLMANN_APOPTOSIS_VIA_CD40_DN	Aldosterone-regulated_sodium_reabsorption	0.000578962227718212	0.00883623448767491
HOLLMANN_APOPTOSIS_VIA_CD40_DN	Endocrine_and_other_factor-regulated_calcium_reabsorption	0.00140718321455252	0.0172455158611893
HOLLMANN_APOPTOSIS_VIA_CD40_DN	Proximal_tubule_bicarbonate_reclamation	0.00117208655648787	0.0152798575567143
HOLLMANN_APOPTOSIS_VIA_CD40_DN	Salivary_secretion	0.00147284882743728	0.0178093749520556
HOLLMANN_APOPTOSIS_VIA_CD40_DN	Gastric_acid_secretion	0.00202774145574024	0.0226582002844546
HOLLMANN_APOPTOSIS_VIA_CD40_DN	Pancreatic_secretion	0.000174570726211622	0.0036460189865063
HOLLMANN_APOPTOSIS_VIA_CD40_DN	Carbohydrate_digestion_and_absorption	0.000112128905751315	0.00269864087591867
HOLLMANN_APOPTOSIS_VIA_CD40_DN	Protein_digestion_and_absorption	0.000919975082968739	0.0122483916631423
HOLLMANN_APOPTOSIS_VIA_CD40_DN	Bile_secretion	0.000587498089435259	0.00885848022805092
HOLLMANN_APOPTOSIS_VIA_CD40_DN	Vitamin_digestion_and_absorption	0.00553244571516717	0.0485884618423278
HOLLMANN_APOPTOSIS_VIA_CD40_DN	Mineral_absorption	0.000146445252500443	0.00321537251761938
HOLLMANN_APOPTOSIS_VIA_CD40_DN	Amphetamine_addiction	0.000293609997934137	0.00528709226495788
HOLLMANN_APOPTOSIS_VIA_CD40_DN	Alcoholism	0.000871776895731573	0.0116698224975172
HOLLMANN_APOPTOSIS_VIA_CD40_DN	Pathogenic_Escherichia_coli_infection	0.000271336168387439	0.00492140890923014
HOLLMANN_APOPTOSIS_VIA_CD40_DN	Salmonella_infection	7.85438064868192e-05	0.00209143774081392
HOLLMANN_APOPTOSIS_VIA_CD40_DN	Pertussis	0.000435446864008822	0.00703176452009085
HOLLMANN_APOPTOSIS_VIA_CD40_DN	Yersinia_infection	0.000409084051388992	0.00673643013570162
HOLLMANN_APOPTOSIS_VIA_CD40_DN	Hepatitis_C	0.00159292291700732	0.0188070097229685
HOLLMANN_APOPTOSIS_VIA_CD40_DN	Hepatitis_B	0.0011551228875644	0.015137552814522
HOLLMANN_APOPTOSIS_VIA_CD40_DN	Human_papillomavirus_infection	0.00156225961408262	0.0186206467335657
HOLLMANN_APOPTOSIS_VIA_CD40_DN	Human_T-cell_leukemia_virus_1_infection	4.51298045261276e-14	2.25919801457795e-11
HOLLMANN_APOPTOSIS_VIA_CD40_DN	Kaposi_sarcoma-associated_herpesvirus_infection	5.04879558788264e-05	0.00152254642849039
HOLLMANN_APOPTOSIS_VIA_CD40_DN	Pathways_in_cancer	6.7241817802156e-06	0.000392375686734835
HOLLMANN_APOPTOSIS_VIA_CD40_DN	Proteoglycans_in_cancer	6.70495831378095e-06	0.000392375686734835
HOLLMANN_APOPTOSIS_VIA_CD40_DN	MicroRNAs_in_cancer	1.05005774907412e-05	0.000515351871751475
HOLLMANN_APOPTOSIS_VIA_CD40_DN	Colorectal_cancer	1.63240603416517e-05	0.000704467638537142
HOLLMANN_APOPTOSIS_VIA_CD40_DN	Renal_cell_carcinoma	8.12414572380962e-06	0.000438952348324617
HOLLMANN_APOPTOSIS_VIA_CD40_DN	Pancreatic_cancer	0.000477706644697347	0.00761592185781821
HOLLMANN_APOPTOSIS_VIA_CD40_DN	Endometrial_cancer	0.000118198600082052	0.00274605864941564
HOLLMANN_APOPTOSIS_VIA_CD40_DN	Glioma	4.80674369298647e-05	0.00151767742225645
HOLLMANN_APOPTOSIS_VIA_CD40_DN	Prostate_cancer	0.000101239487993137	0.00253402438446822
HOLLMANN_APOPTOSIS_VIA_CD40_DN	Thyroid_cancer	0.00353279581234558	0.0343462044412278
HOLLMANN_APOPTOSIS_VIA_CD40_DN	Basal_cell_carcinoma	0.000868622100637724	0.0116698224975172
HOLLMANN_APOPTOSIS_VIA_CD40_DN	Melanoma	0.00136448505796739	0.0170846863073469
HOLLMANN_APOPTOSIS_VIA_CD40_DN	Bladder_cancer	0.00433863435276902	0.0396777827631182
HOLLMANN_APOPTOSIS_VIA_CD40_DN	Chronic_myeloid_leukemia	1.17402540319639e-05	0.000565112612346262
HOLLMANN_APOPTOSIS_VIA_CD40_DN	Acute_myeloid_leukemia	0.00196827211035073	0.0221918247396751
HOLLMANN_APOPTOSIS_VIA_CD40_DN	Small_cell_lung_cancer	0.00226770736758395	0.0246785719176636
HOLLMANN_APOPTOSIS_VIA_CD40_DN	Non-small_cell_lung_cancer	0.000317705959878431	0.00560012688433601
HOLLMANN_APOPTOSIS_VIA_CD40_DN	Breast_cancer	8.58163069982506e-05	0.00221441460223321
HOLLMANN_APOPTOSIS_VIA_CD40_DN	Hepatocellular_carcinoma	0.000816587478448759	0.0111689533254494
HOLLMANN_APOPTOSIS_VIA_CD40_DN	Gastric_cancer	0.000223589459138572	0.00421832949970217
HOLLMANN_APOPTOSIS_VIA_CD40_DN	Central_carbon_metabolism_in_cancer	0.000174310267910054	0.0036460189865063
HOLLMANN_APOPTOSIS_VIA_CD40_DN	Choline_metabolism_in_cancer	0.000224146153999356	0.00421832949970217
HOLLMANN_APOPTOSIS_VIA_CD40_DN	PD-L1_expression_and_PD-1_checkpoint_pathway_in_cancer	5.24294948270812e-05	0.00155527058277302
HOLLMANN_APOPTOSIS_VIA_CD40_DN	Systemic_lupus_erythematosus	0.000485562887391931	0.0076608254417686
HOLLMANN_APOPTOSIS_VIA_CD40_DN	Rheumatoid_arthritis	0.000310799822152136	0.00551724790671487
HOLLMANN_APOPTOSIS_VIA_CD40_DN	Dilated_cardiomyopathy	5.78708831530754e-05	0.00165744296638324
HOLLMANN_APOPTOSIS_VIA_CD40_UP	ErbB_signaling_pathway	0.00293855341997618	0.0418076009296611
HOLLMANN_APOPTOSIS_VIA_CD40_UP	NF-kappa_B_signaling_pathway	8.70478136314529e-06	0.000605745087432786
HOLLMANN_APOPTOSIS_VIA_CD40_UP	Phospholipase_D_signaling_pathway	0.00223460129536498	0.0358682156640635
HONMA_DOCETAXEL_RESISTANCE	Galactose_metabolism	0.0234784889901044	0.0471074811147607
HONMA_DOCETAXEL_RESISTANCE	Tyrosine_metabolism	0.0250639200703245	0.0493396665535319
HONMA_DOCETAXEL_RESISTANCE	Phagosome	0.0185977945415512	0.0398706143253803
HONMA_DOCETAXEL_RESISTANCE	AMPK_signaling_pathway	0.0192913989789688	0.040798701894711
HONMA_DOCETAXEL_RESISTANCE	Cell_adhesion_molecules	0.00327531769200081	0.00976356607234527
HONMA_DOCETAXEL_RESISTANCE	Thyroid_hormone_signaling_pathway	0.018521495485758	0.0398706143253803
HONMA_DOCETAXEL_RESISTANCE	Adipocytokine_signaling_pathway	0.0196792430144834	0.0411206131144958
HONMA_DOCETAXEL_RESISTANCE	Cocaine_addiction	0.0242004103652129	0.0482466779892461
HONMA_DOCETAXEL_RESISTANCE	Toxoplasmosis	0.0204378043388765	0.042364455351446
HONMA_DOCETAXEL_RESISTANCE	Staphylococcus_aureus_infection	0.0230539905519247	0.0465541873725963
HONMA_DOCETAXEL_RESISTANCE	Measles	0.0209341684025206	0.042826109215614
HONMA_DOCETAXEL_RESISTANCE	MicroRNAs_in_cancer	0.0197063641123782	0.0411206131144958
HONMA_DOCETAXEL_RESISTANCE	Pancreatic_cancer	0.0244527569273263	0.0484412210016021
HONMA_DOCETAXEL_RESISTANCE	Prostate_cancer	0.0145089625896369	0.0326712610831392
HONMA_DOCETAXEL_RESISTANCE	Non-small_cell_lung_cancer	0.0159615205563692	0.0349367547842207
HONMA_DOCETAXEL_RESISTANCE	Breast_cancer	0.020848644106021	0.042826109215614
HONRADO_BREAST_CANCER_BRCA1_VS_BRCA2	Longevity_regulating_pathway	0.00200081548517568	0.0402758048984228
HONRADO_BREAST_CANCER_BRCA1_VS_BRCA2	Amyotrophic_lateral_sclerosis	0.00158099268234015	0.0362085885053025
HOOI_ST7_TARGETS_DN	Fatty_acid_biosynthesis	0.00019315479423099	0.0498048070325972
HOOI_ST7_TARGETS_DN	Propanoate_metabolism	0.000224057615185206	0.0498048070325972
HOOI_ST7_TARGETS_DN	PPAR_signaling_pathway	0.000102381113270553	0.0398262530622451
HOOI_ST7_TARGETS_DN	ECM-receptor_interaction	7.54184947936243e-05	0.0391170592996265
HOOI_ST7_TARGETS_DN	Adipocytokine_signaling_pathway	0.000187888327069288	0.0498048070325972
HOOI_ST7_TARGETS_DN	Protein_digestion_and_absorption	2.9035340146706e-05	0.0225894946341373
HOOI_ST7_TARGETS_DN	Amoebiasis	1.18378356781166e-05	0.0184196723151494
HOOI_ST7_TARGETS_UP	Synaptic_vesicle_cycle	2.13393550679644e-05	0.0397978972017536
HORIUCHI_WTAP_TARGETS_DN	Glycolysis_/_Gluconeogenesis	0.000276587554686117	0.00805320042946554
HORIUCHI_WTAP_TARGETS_DN	Pentose_phosphate_pathway	0.00177434717287475	0.0358303654909546
HORIUCHI_WTAP_TARGETS_DN	Pentose_and_glucuronate_interconversions	0.00196840805442747	0.0382602532921625
HORIUCHI_WTAP_TARGETS_DN	Ascorbate_and_aldarate_metabolism	0.00073971688807422	0.0178101066128639
HORIUCHI_WTAP_TARGETS_DN	Fatty_acid_elongation	3.23997209224976e-05	0.00122825660644261
HORIUCHI_WTAP_TARGETS_DN	Steroid_hormone_biosynthesis	6.15305877282645e-08	3.08145183343149e-06
HORIUCHI_WTAP_TARGETS_DN	Arginine_biosynthesis	0.00198635500318735	0.0382602532921625
HORIUCHI_WTAP_TARGETS_DN	Purine_metabolism	0.00128849981070588	0.0278138235000649
HORIUCHI_WTAP_TARGETS_DN	Glycine__serine_and_threonine_metabolism	4.89136384156108e-05	0.00174971072275271
HORIUCHI_WTAP_TARGETS_DN	Cysteine_and_methionine_metabolism	0.000150523507051556	0.00448703406734638
HORIUCHI_WTAP_TARGETS_DN	Arginine_and_proline_metabolism	0.000141870672734489	0.00444055205658951
HORIUCHI_WTAP_TARGETS_DN	Histidine_metabolism	0.00108191062907104	0.0246282201381262
HORIUCHI_WTAP_TARGETS_DN	Tyrosine_metabolism	7.31587571252494e-05	0.00247553416002195
HORIUCHI_WTAP_TARGETS_DN	Phenylalanine_metabolism	0.000104731489871132	0.00336776768671501
HORIUCHI_WTAP_TARGETS_DN	Tryptophan_metabolism	0.00146744134726394	0.0309576791728684
HORIUCHI_WTAP_TARGETS_DN	Taurine_and_hypotaurine_metabolism	0.000544465183935522	0.0142014668809849
HORIUCHI_WTAP_TARGETS_DN	alpha-Linolenic_acid_metabolism	0.00148359484854002	0.0309576791728684
HORIUCHI_WTAP_TARGETS_DN	Pyruvate_metabolism	0.000338934829472835	0.0096442365113634
HORIUCHI_WTAP_TARGETS_DN	Glyoxylate_and_dicarboxylate_metabolism	2.18734640386503e-05	0.000855799280512193
HORIUCHI_WTAP_TARGETS_DN	Terpenoid_backbone_biosynthesis	1.42139391422766e-08	8.47421514577634e-07
HORIUCHI_WTAP_TARGETS_DN	Biosynthesis_of_unsaturated_fatty_acids	5.54824848453724e-06	0.000231546903421354
HORIUCHI_WTAP_TARGETS_DN	PPAR_signaling_pathway	2.70706681484388e-08	1.47358593573241e-06
HORIUCHI_WTAP_TARGETS_DN	Peroxisome	0.000680541380310078	0.0167066236891807
HORIUCHI_WTAP_TARGETS_DN	TGF-beta_signaling_pathway	3.33552113570678e-05	0.00122825660644261
HORIUCHI_WTAP_TARGETS_DN	Hippo_signaling_pathway	0.00166463247223725	0.0341658992662465
HORIUCHI_WTAP_TARGETS_DN	Hippo_signaling_pathway_-_multiple_species	0.000984929221935985	0.0228357664048862
HORIUCHI_WTAP_TARGETS_DN	Signaling_pathways_regulating_pluripotency_of_stem_cells	0.00201769792082733	0.0382751181344821
HORIUCHI_WTAP_TARGETS_DN	Antigen_processing_and_presentation	0.0011184807111686	0.0246959525265879
HORIUCHI_WTAP_TARGETS_DN	Cushing_syndrome	0.0011243364968175	0.0246959525265879
HORIUCHI_WTAP_TARGETS_DN	Cholesterol_metabolism	0.00185946341229082	0.0369531459077477
HORIUCHI_WTAP_TARGETS_DN	Pathways_in_cancer	4.36667406018148e-06	0.000188519859425766
HORIUCHI_WTAP_TARGETS_DN	Pancreatic_cancer	0.000782028317121453	0.018473574585586
HORIUCHI_WTAP_TARGETS_DN	Melanoma	0.000531915558723122	0.0141693250961989
HORIUCHI_WTAP_TARGETS_DN	Bladder_cancer	5.1635156354496e-05	0.00179575599321747
HORIUCHI_WTAP_TARGETS_DN	Chronic_myeloid_leukemia	0.000508930331888788	0.0141595727894392
HORIUCHI_WTAP_TARGETS_DN	Non-small_cell_lung_cancer	0.00245132589842642	0.045806866042237
HORIUCHI_WTAP_TARGETS_DN	Breast_cancer	0.000558179856158948	0.0142620648961429
HORIUCHI_WTAP_TARGETS_DN	Hepatocellular_carcinoma	0.000104906501423231	0.00336776768671501
HORIUCHI_WTAP_TARGETS_UP	Pentose_and_glucuronate_interconversions	0.00137050327192798	0.0402157053856367
HORIUCHI_WTAP_TARGETS_UP	Galactose_metabolism	4.88410779782788e-06	0.000458617722216038
HORIUCHI_WTAP_TARGETS_UP	Glutathione_metabolism	0.000478972789165474	0.0158354142091969
HORIUCHI_WTAP_TARGETS_UP	Ether_lipid_metabolism	0.00045308026010023	0.0157571246012636
HORIUCHI_WTAP_TARGETS_UP	Drug_metabolism_-_other_enzymes	0.000326512437315744	0.0122638071455793
HORIUCHI_WTAP_TARGETS_UP	Renin-angiotensin_system	0.000182350320839388	0.00763638805029651
HOSHIDA_LIVER_CANCER_LATE_RECURRENCE_DN	Steroid_biosynthesis	3.54593210255901e-07	0.000110987674810097
HOSHIDA_LIVER_CANCER_LATE_RECURRENCE_DN	Glutathione_metabolism	0.000479189303537976	0.0499954173357955
HOSHIDA_LIVER_CANCER_LATE_RECURRENCE_DN	Biosynthesis_of_unsaturated_fatty_acids	0.000204840838341624	0.0320575912004642
HOSHIDA_LIVER_CANCER_LATE_RECURRENCE_UP	Protein_digestion_and_absorption	1.40385903851242e-05	0.00438004020015875
HOSHIDA_LIVER_CANCER_SUBCLASS_S1	Citrate_cycle_(TCA_cycle)	0.0082561069011253	0.0416800235492293
HOSHIDA_LIVER_CANCER_SUBCLASS_S1	Arginine_and_proline_metabolism	0.00362053372409674	0.0202361974221836
HOSHIDA_LIVER_CANCER_SUBCLASS_S1	Inositol_phosphate_metabolism	0.00181648179693326	0.0108503588251929
HOSHIDA_LIVER_CANCER_SUBCLASS_S1	Pyruvate_metabolism	0.00151396357394068	0.00918353873339986
HOSHIDA_LIVER_CANCER_SUBCLASS_S1	Retinol_metabolism	0.00670239895921782	0.0347326303681321
HOSHIDA_LIVER_CANCER_SUBCLASS_S1	ABC_transporters	0.00457641036193313	0.0247822914063161
HOSHIDA_LIVER_CANCER_SUBCLASS_S1	DNA_replication	7.1314881947e-07	9.14817952844713e-06
HOSHIDA_LIVER_CANCER_SUBCLASS_S1	Base_excision_repair	7.78296079861091e-08	1.21803336498261e-06
HOSHIDA_LIVER_CANCER_SUBCLASS_S1	Nucleotide_excision_repair	8.65669459518312e-05	0.000667375716328157
HOSHIDA_LIVER_CANCER_SUBCLASS_S1	Mismatch_repair	7.12981135402917e-06	7.15266331349721e-05
HOSHIDA_LIVER_CANCER_SUBCLASS_S1	Homologous_recombination	1.85663655497583e-06	2.16838523025162e-05
HOSHIDA_LIVER_CANCER_SUBCLASS_S1	Non-homologous_end-joining	8.65461783795235e-05	0.000667375716328157
HOSHIDA_LIVER_CANCER_SUBCLASS_S1	Fanconi_anemia_pathway	6.39733836236487e-05	0.000526938659847422
HOSHIDA_LIVER_CANCER_SUBCLASS_S1	Cell_cycle	1.64279245960829e-08	2.98950023172904e-07
HOSHIDA_LIVER_CANCER_SUBCLASS_S1	p53_signaling_pathway	1.60008117463421e-06	1.882802284438e-05
HOSHIDA_LIVER_CANCER_SUBCLASS_S1	Adipocytokine_signaling_pathway	7.09453040548349e-06	7.15266331349721e-05
HOSHIDA_LIVER_CANCER_SUBCLASS_S1	Maturity_onset_diabetes_of_the_young	0.00734977190442451	0.0378368191790275
HOSHIDA_LIVER_CANCER_SUBCLASS_S1	Systemic_lupus_erythematosus	0.000405467524218183	0.00272696049972589
HOSHIDA_LIVER_CANCER_SUBCLASS_S2	Terpenoid_backbone_biosynthesis	8.10045018090614e-06	0.0126529031825754
HOSHIDA_LIVER_CANCER_SUBCLASS_S2	Notch_signaling_pathway	6.82893019997997e-05	0.0285396871544868
HOSHIDA_LIVER_CANCER_SUBCLASS_S2	TNF_signaling_pathway	9.07625381281475e-05	0.0285396871544868
HOSHIDA_LIVER_CANCER_SUBCLASS_S2	Cortisol_synthesis_and_secretion	9.13562328888823e-05	0.0285396871544868
HOSHIDA_LIVER_CANCER_SUBCLASS_S3	MAPK_signaling_pathway	0.00350752184485072	0.0310950518160525
HOSHIDA_LIVER_CANCER_SUBCLASS_S3	ErbB_signaling_pathway	1.8575622695085e-05	0.00030552011011653
HOSHIDA_LIVER_CANCER_SUBCLASS_S3	Ras_signaling_pathway	0.00225025125284276	0.0219751098910426
HOSHIDA_LIVER_CANCER_SUBCLASS_S3	Rap1_signaling_pathway	0.00377791494175584	0.032794400536075
HOSHIDA_LIVER_CANCER_SUBCLASS_S3	FoxO_signaling_pathway	0.000955227093576095	0.0104739812892116
HOSHIDA_LIVER_CANCER_SUBCLASS_S3	Phospholipase_D_signaling_pathway	0.000441713284113928	0.00541315299159226
HOSHIDA_LIVER_CANCER_SUBCLASS_S3	PI3K-Akt_signaling_pathway	0.00326963037781364	0.0294031508796191
HOSHIDA_LIVER_CANCER_SUBCLASS_S3	Focal_adhesion	0.00229330416139367	0.0222219395483883
HOSHIDA_LIVER_CANCER_SUBCLASS_S3	Cell_adhesion_molecules	0.00305503392815214	0.0278782849896981
HOSHIDA_LIVER_CANCER_SUBCLASS_S3	Adherens_junction	0.00422439366869945	0.035621155831383
HOSHIDA_LIVER_CANCER_SUBCLASS_S3	Platelet_activation	0.00590054899308462	0.0472800400086909
HOSHIDA_LIVER_CANCER_SUBCLASS_S3	Antigen_processing_and_presentation	0.00294846999432469	0.0275043842754169
HOSHIDA_LIVER_CANCER_SUBCLASS_S3	JAK-STAT_signaling_pathway	1.43756032645167e-05	0.000239593387741945
HOSHIDA_LIVER_CANCER_SUBCLASS_S3	Natural_killer_cell_mediated_cytotoxicity	0.00551415690059548	0.044757767050288
HOSHIDA_LIVER_CANCER_SUBCLASS_S3	GnRH_signaling_pathway	0.00180758478311468	0.0183697640560435
HOSHIDA_LIVER_CANCER_SUBCLASS_S3	Estrogen_signaling_pathway	0.000457459671800806	0.00555169504612629
HOSHIDA_LIVER_CANCER_SUBCLASS_S3	Prolactin_signaling_pathway	0.00155201330426034	0.0163026607590372
HOSHIDA_LIVER_CANCER_SUBCLASS_S3	Relaxin_signaling_pathway	0.000726413820625587	0.00825470250710894
HOSHIDA_LIVER_CANCER_SUBCLASS_S3	Parathyroid_hormone_synthesis__secretion_and_action	0.00120432172289688	0.0128666850736846
HOSHIDA_LIVER_CANCER_SUBCLASS_S3	Growth_hormone_synthesis__secretion_and_action	0.0015854629118888	0.0165152386655083
HOSHIDA_LIVER_CANCER_SUBCLASS_S3	Human_cytomegalovirus_infection	0.00521296949980195	0.0431537210248506
HOSHIDA_LIVER_CANCER_SUBCLASS_S3	Pathways_in_cancer	0.00107273741202052	0.0115596703881522
HOSHIDA_LIVER_CANCER_SUBCLASS_S3	Proteoglycans_in_cancer	0.000365424808629794	0.00470908258543549
HOSHIDA_LIVER_CANCER_SUBCLASS_S3	MicroRNAs_in_cancer	0.000209006720375254	0.00283976522248986
HOSHIDA_LIVER_CANCER_SUBCLASS_S3	Colorectal_cancer	0.00224781641437822	0.0219751098910426
HOSHIDA_LIVER_CANCER_SUBCLASS_S3	Renal_cell_carcinoma	0.00276283988762362	0.0261632565115873
HOSHIDA_LIVER_CANCER_SUBCLASS_S3	Pancreatic_cancer	0.00258717758807261	0.0246868090464944
HOSHIDA_LIVER_CANCER_SUBCLASS_S3	Endometrial_cancer	0.000142322081821507	0.00209297179149275
HOSHIDA_LIVER_CANCER_SUBCLASS_S3	Glioma	0.000581142940392463	0.0067669256011108
HOSHIDA_LIVER_CANCER_SUBCLASS_S3	Prostate_cancer	0.000572402863316884	0.00675003376552929
HOSHIDA_LIVER_CANCER_SUBCLASS_S3	Melanoma	0.000178952496612442	0.0025133777614107
HOSHIDA_LIVER_CANCER_SUBCLASS_S3	Bladder_cancer	2.31842632011798e-05	0.000362254112518434
HOSHIDA_LIVER_CANCER_SUBCLASS_S3	Chronic_myeloid_leukemia	0.00305546003487091	0.0278782849896981
HOSHIDA_LIVER_CANCER_SUBCLASS_S3	Acute_myeloid_leukemia	0.00557431213649054	0.0449541301329882
HOSHIDA_LIVER_CANCER_SUBCLASS_S3	Non-small_cell_lung_cancer	2.30091451222537e-05	0.000362254112518434
HOSHIDA_LIVER_CANCER_SUBCLASS_S3	Breast_cancer	0.000145449503080885	0.00211409161454775
HOSHIDA_LIVER_CANCER_SUBCLASS_S3	Hepatocellular_carcinoma	0.00202553499169572	0.0202553499169572
HOSHIDA_LIVER_CANCER_SUBCLASS_S3	Gastric_cancer	0.000121172889963597	0.00182489292113851
HOSHIDA_LIVER_CANCER_SUBCLASS_S3	Choline_metabolism_in_cancer	0.00401531749615606	0.0346148060013453
HOSHIDA_LIVER_CANCER_SUBCLASS_S3	PD-L1_expression_and_PD-1_checkpoint_pathway_in_cancer	0.00339292636946671	0.0302939854416671
HOSHIDA_LIVER_CANCER_SURVIVAL_DN	N-Glycan_biosynthesis	2.81128378415301e-06	0.000731402331177141
HOSHIDA_LIVER_CANCER_SURVIVAL_DN	Various_types_of_N-glycan_biosynthesis	5.19759748675045e-06	0.00077068861079072
HOSHIDA_LIVER_CANCER_SURVIVAL_DN	Glycosylphosphatidylinositol_(GPI)-anchor_biosynthesis	0.000170970638806941	0.00741347686604541
HOSHIDA_LIVER_CANCER_SURVIVAL_DN	Sphingolipid_metabolism	1.6829857356704e-05	0.00154537690198911
HOSHIDA_LIVER_CANCER_SURVIVAL_DN	Protein_export	0.000437330881156872	0.0139321123568546
HOSHIDA_LIVER_CANCER_SURVIVAL_DN	Base_excision_repair	6.68097599047892e-05	0.0035962081107371
HOSHIDA_LIVER_CANCER_SURVIVAL_DN	Nucleotide_excision_repair	7.13007037530836e-05	0.00371001328528545
HOSHIDA_LIVER_CANCER_SURVIVAL_DN	Mismatch_repair	0.000342919562590253	0.0118954986045197
HOSHIDA_LIVER_CANCER_SURVIVAL_DN	Homologous_recombination	0.000416872591130048	0.0135570440573751
HOSHIDA_LIVER_CANCER_SURVIVAL_DN	Non-homologous_end-joining	4.85371047798164e-05	0.00293846351223957
HOSHIDA_LIVER_CANCER_SURVIVAL_DN	Fanconi_anemia_pathway	0.00012996242234358	0.0059977756578396
HOSHIDA_LIVER_CANCER_SURVIVAL_DN	Protein_processing_in_endoplasmic_reticulum	0.001610412917218	0.0405460413512467
HOSHIDA_LIVER_CANCER_SURVIVAL_DN	Prion_disease	0.000494888642694739	0.0150448549592407
HOSHIDA_LIVER_CANCER_SURVIVAL_DN	Pertussis	0.000412661349611875	0.0135570440573751
HOSHIDA_LIVER_CANCER_SURVIVAL_DN	Staphylococcus_aureus_infection	0.00115311466987303	0.0295083934372426
HOSHIDA_LIVER_CANCER_SURVIVAL_DN	Systemic_lupus_erythematosus	5.08254419157389e-05	0.00293846351223957
BARRIER_COLON_CANCER_RECURRENCE_DN	Starch_and_sucrose_metabolism	0.00038142259070533	0.0298463177226921
BARRIER_COLON_CANCER_RECURRENCE_DN	Renin-angiotensin_system	0.000596792882000018	0.0373592344132011
BARRIER_COLON_CANCER_RECURRENCE_DN	Glucagon_signaling_pathway	0.000337399551398384	0.0298463177226921
BARRIER_COLON_CANCER_RECURRENCE_DN	Prion_disease	0.00079244456457489	0.0413391914519901
HOSHIDA_LIVER_CANCER_SURVIVAL_UP	Inositol_phosphate_metabolism	0.0011583373409986	0.0118492213243135
HOSHIDA_LIVER_CANCER_SURVIVAL_UP	FoxO_signaling_pathway	0.00471016923434385	0.0293914560223056
HOSHIDA_LIVER_CANCER_SURVIVAL_UP	Phagosome	0.00644829546267569	0.0372568182287929
HOSHIDA_LIVER_CANCER_SURVIVAL_UP	mTOR_signaling_pathway	0.0060709946527468	0.0357386855029623
HOSHIDA_LIVER_CANCER_SURVIVAL_UP	Longevity_regulating_pathway_-_multiple_species	0.00422800050125623	0.0289951753946921
HOSHIDA_LIVER_CANCER_SURVIVAL_UP	Adrenergic_signaling_in_cardiomyocytes	0.00265813331019646	0.0209958884248429
HOSHIDA_LIVER_CANCER_SURVIVAL_UP	Synaptic_vesicle_cycle	0.00288511562690164	0.0216591128179672
HOSHIDA_LIVER_CANCER_SURVIVAL_UP	Thyroid_hormone_signaling_pathway	0.00175715722046421	0.0158850897345436
HOSHIDA_LIVER_CANCER_SURVIVAL_UP	Vasopressin-regulated_water_reabsorption	0.00536457519267585	0.0321874511560551
HOSHIDA_LIVER_CANCER_SURVIVAL_UP	Morphine_addiction	0.00569598512133044	0.0338504258639066
HOSHIDA_LIVER_CANCER_SURVIVAL_UP	Chagas_disease	0.00386237959573402	0.0273877825879321
HOSHIDA_LIVER_CANCER_SURVIVAL_UP	Hepatitis_C	0.00495294831341744	0.0306003935403216
HOUSTIS_ROS	NOD-like_receptor_signaling_pathway	0.00697460393329487	0.0346171796256856
HOUSTIS_ROS	Viral_myocarditis	0.00707827315029994	0.0346171796256856
HOWLIN_CITED1_TARGETS_1_UP	Cytokine-cytokine_receptor_interaction	2.10045279442155e-06	0.00131278299651347
HOWLIN_CITED1_TARGETS_1_UP	Viral_protein_interaction_with_cytokine_and_cytokine_receptor	1.92162977483901e-05	0.00600509304637191
HOWLIN_CITED1_TARGETS_1_UP	Necroptosis	0.000544325225657497	0.0486004665765622
HOWLIN_CITED1_TARGETS_1_UP	JAK-STAT_signaling_pathway	0.000298742512315852	0.0311190116995679
HOWLIN_CITED1_TARGETS_1_UP	Hepatitis_B	0.000200755448469009	0.0311190116995679
HOWLIN_CITED1_TARGETS_1_UP	Measles	0.00016393348243908	0.0311190116995679
HSIAO_LIVER_SPECIFIC_GENES	RNA_polymerase	0.00218804598789729	0.0339056713000613
HSIAO_LIVER_SPECIFIC_GENES	Basal_transcription_factors	0.00063905531157446	0.0116332884388555
HSIAO_LIVER_SPECIFIC_GENES	Nucleotide_excision_repair	0.000496373822734175	0.00949694813904671
HSIAO_LIVER_SPECIFIC_GENES	Mitophagy_-_animal	4.99856119009276e-05	0.00118636737106632
HSIAO_LIVER_SPECIFIC_GENES	Platelet_activation	0.000214950452785323	0.00457991021559637
HSIAO_LIVER_SPECIFIC_GENES	Pertussis	0.000875600598916403	0.0152013992867431
HUANG_DASATINIB_RESISTANCE_DN	Spliceosome	0.000160997165025624	0.0302030681588071
HUANG_DASATINIB_RESISTANCE_DN	Calcium_signaling_pathway	8.58795071014937e-05	0.0268516592204004
HUANG_DASATINIB_RESISTANCE_DN	Long-term_potentiation	0.000145346837352397	0.0302030681588071
HUANG_DASATINIB_RESISTANCE_DN	Oxytocin_signaling_pathway	6.31748318780582e-05	0.0268516592204004
HUANG_DASATINIB_RESISTANCE_DN	Amphetamine_addiction	4.57329505988754e-05	0.0268516592204004
BARRIER_COLON_CANCER_RECURRENCE_UP	N-Glycan_biosynthesis	3.44819160425345e-06	0.00200929313881531
BARRIER_COLON_CANCER_RECURRENCE_UP	Various_types_of_N-glycan_biosynthesis	1.53442183505438e-05	0.00599191726588735
HUANG_DASATINIB_RESISTANCE_UP	NF-kappa_B_signaling_pathway	0.00220930910783973	0.0434265107520409
HUANG_DASATINIB_RESISTANCE_UP	FoxO_signaling_pathway	0.000362468369210154	0.0117558450112071
HUANG_DASATINIB_RESISTANCE_UP	Neuroactive_ligand-receptor_interaction	0.000889235108935964	0.0222002144437806
HUANG_DASATINIB_RESISTANCE_UP	Signaling_pathways_regulating_pluripotency_of_stem_cells	0.00152212612229642	0.0337352850778349
HUANG_DASATINIB_RESISTANCE_UP	Glucagon_signaling_pathway	0.00127570406899221	0.0297938627725923
HUANG_DASATINIB_RESISTANCE_UP	Vitamin_digestion_and_absorption	0.00213643997991961	0.0431983930275405
HUANG_DASATINIB_RESISTANCE_UP	Cocaine_addiction	0.00173030544964301	0.0375822343662462
HUANG_DASATINIB_RESISTANCE_UP	Influenza_A	0.00145146927478299	0.0326932684223853
HUANG_DASATINIB_RESISTANCE_UP	Acute_myeloid_leukemia	0.00053484597420408	0.0150725741586895
HUANG_DASATINIB_RESISTANCE_UP	PD-L1_expression_and_PD-1_checkpoint_pathway_in_cancer	0.000825262222399347	0.0209605251814772
HUANG_FOXA2_TARGETS_UP	Arginine_biosynthesis	0.00137102871905428	0.0476813321182211
HUANG_FOXA2_TARGETS_UP	Purine_metabolism	0.00113646077530145	0.0453619618679487
HUANG_FOXA2_TARGETS_UP	Alanine__aspartate_and_glutamate_metabolism	0.00115941116595396	0.0453619618679487
HUANG_GATA2_TARGETS_DN	One_carbon_pool_by_folate	1.64184757911522e-05	0.00770026514605038
HUANG_GATA2_TARGETS_DN	Cell_cycle	9.69857018670134e-05	0.0303241961170862
HUANG_GATA2_TARGETS_DN	Thyroid_hormone_synthesis	8.90522773259726e-06	0.00770026514605038
HUANG_GATA2_TARGETS_UP	Fatty_acid_degradation	0.00056381282131736	0.0267006907396421
HUANG_GATA2_TARGETS_UP	Alanine__aspartate_and_glutamate_metabolism	0.00200505360713662	0.0488843256028623
HUANG_GATA2_TARGETS_UP	Sulfur_metabolism	0.000624990421696509	0.0273745804703071
HUANG_GATA2_TARGETS_UP	Drug_metabolism_-_other_enzymes	0.00116023715297409	0.037366461250195
HUANG_GATA2_TARGETS_UP	ABC_transporters	0.00197909631925058	0.0488843256028623
HUANG_GATA2_TARGETS_UP	TGF-beta_signaling_pathway	0.000854261606853282	0.0311805486501448
HUANG_GATA2_TARGETS_UP	Thermogenesis	0.00049655676505176	0.024714984442349
HUANG_GATA2_TARGETS_UP	Synaptic_vesicle_cycle	0.00029639843359554	0.0187985360018177
HUANG_GATA2_TARGETS_UP	Retrograde_endocannabinoid_signaling	0.00139495372374359	0.041222920831579
HUANG_GATA2_TARGETS_UP	Non-alcoholic_fatty_liver_disease	0.00114697372727528	0.037366461250195
HUANG_GATA2_TARGETS_UP	Endocrine_and_other_factor-regulated_calcium_reabsorption	0.00181458741149239	0.0462086794321899
HUANG_GATA2_TARGETS_UP	Alzheimer_disease	0.00075944222074558	0.0286754907488417
HUANG_GATA2_TARGETS_UP	Huntington_disease	0.000252019820260116	0.0183974468789885
HUANG_GATA2_TARGETS_UP	Dilated_cardiomyopathy	0.00114214686586803	0.037366461250195
HU_GENOTOXIC_DAMAGE_24HR	Osteoclast_differentiation	0.000177231525630493	0.0210612352084394
HU_GENOTOXIC_DAMAGE_24HR	TNF_signaling_pathway	0.000173462496042747	0.0210612352084394
HU_GENOTOXIC_DAMAGE_24HR	Cortisol_synthesis_and_secretion	0.000169365329928809	0.0210612352084394
HU_GENOTOXIC_DAMAGE_24HR	Parathyroid_hormone_synthesis__secretion_and_action	8.85342401327208e-05	0.0210612352084394
HU_GENOTOXIC_DAMAGE_24HR	Growth_hormone_synthesis__secretion_and_action	0.000207964330422819	0.0210612352084394
HU_GENOTOXIC_DAMAGE_24HR	Cocaine_addiction	0.000237405227792393	0.0210612352084394
HU_GENOTOXIC_DAMAGE_24HR	Human_T-cell_leukemia_virus_1_infection	2.11865697290015e-05	0.0131568598017099
HU_GENOTOXIC_DAMAGE_4HR	Pathways_in_cancer	0.00295431261113669	0.0462349923642892
HU_GENOTOXIN_ACTION_DIRECT_VS_INDIRECT_24HR	Cell_cycle	4.16532471524004e-05	0.0195353729144758
HU_GENOTOXIN_ACTION_DIRECT_VS_INDIRECT_24HR	Cellular_senescence	2.25610560793358e-05	0.0195353729144758
BASAKI_YBX1_TARGETS_DN	Glycolysis_/_Gluconeogenesis	8.30606258252861e-06	0.00129989879416573
BASAKI_YBX1_TARGETS_DN	Citrate_cycle_(TCA_cycle)	0.00108662365508315	0.0284460121994293
BASAKI_YBX1_TARGETS_DN	Pentose_phosphate_pathway	2.08753888361807e-05	0.00217799890190819
BASAKI_YBX1_TARGETS_DN	Pentose_and_glucuronate_interconversions	0.00103115938245873	0.0284460121994293
BASAKI_YBX1_TARGETS_DN	Arginine_biosynthesis	4.0690800457528e-05	0.00363892015520179
BASAKI_YBX1_TARGETS_DN	Alanine__aspartate_and_glutamate_metabolism	1.41399799035897e-05	0.00177032548392943
BASAKI_YBX1_TARGETS_DN	Glycine__serine_and_threonine_metabolism	2.76927566541196e-06	0.000577855522182629
BASAKI_YBX1_TARGETS_DN	Cysteine_and_methionine_metabolism	3.59173653514055e-05	0.00337264060649698
BASAKI_YBX1_TARGETS_DN	Arginine_and_proline_metabolism	0.000202948201987782	0.0109669941645598
BASAKI_YBX1_TARGETS_DN	Tyrosine_metabolism	0.000193771587564963	0.0109669941645598
BASAKI_YBX1_TARGETS_DN	Tryptophan_metabolism	0.000982583002059841	0.0281408484172088
BASAKI_YBX1_TARGETS_DN	beta-Alanine_metabolism	0.000505436006545012	0.0179096003828591
BASAKI_YBX1_TARGETS_DN	Glycerolipid_metabolism	0.00108050314094099	0.0284460121994293
BASAKI_YBX1_TARGETS_DN	Pyruvate_metabolism	0.000243135448125214	0.0123407667994365
BASAKI_YBX1_TARGETS_DN	Glyoxylate_and_dicarboxylate_metabolism	2.07945703415229e-05	0.00217799890190819
BASAKI_YBX1_TARGETS_DN	Thiamine_metabolism	0.00108110325565698	0.0284460121994293
BASAKI_YBX1_TARGETS_DN	Retinol_metabolism	0.000167458020596327	0.0101447149251581
BASAKI_YBX1_TARGETS_DN	Nitrogen_metabolism	0.00029607834376108	0.012980040116478
BASAKI_YBX1_TARGETS_DN	ABC_transporters	0.000147671628761096	0.00924424396044461
BASAKI_YBX1_TARGETS_DN	RNA_transport	0.00171699144648111	0.0403063742061441
BASAKI_YBX1_TARGETS_DN	mRNA_surveillance_pathway	0.000343785446693863	0.0134506056018974
BASAKI_YBX1_TARGETS_DN	Spliceosome	1.2128565127618e-07	4.55548906193332e-05
BASAKI_YBX1_TARGETS_DN	Protein_export	0.0015713491597141	0.0378332528454241
BASAKI_YBX1_TARGETS_DN	PPAR_signaling_pathway	6.3521061446841e-05	0.00441824271841361
BASAKI_YBX1_TARGETS_DN	Ubiquitin_mediated_proteolysis	0.000935638219473902	0.0278909297805077
BASAKI_YBX1_TARGETS_DN	SNARE_interactions_in_vesicular_transport	0.000420345148365641	0.0154785919339348
BASAKI_YBX1_TARGETS_DN	Protein_processing_in_endoplasmic_reticulum	0.00020439020008498	0.0109669941645598
BASAKI_YBX1_TARGETS_DN	Lysosome	0.00080108367179949	0.0254989006040583
BASAKI_YBX1_TARGETS_DN	Phagosome	6.19296553498872e-06	0.00106286771062724
BASAKI_YBX1_TARGETS_DN	Peroxisome	3.37959372805409e-05	0.00334046159015031
BASAKI_YBX1_TARGETS_DN	Necroptosis	0.000324353019038088	0.012980040116478
BASAKI_YBX1_TARGETS_DN	Wnt_signaling_pathway	0.00162067473232659	0.038526925915308
BASAKI_YBX1_TARGETS_DN	Osteoclast_differentiation	5.780162851577e-05	0.0042315278002499
BASAKI_YBX1_TARGETS_DN	Cell_adhesion_molecules	0.00037010709114571	0.014184920758605
BASAKI_YBX1_TARGETS_DN	Complement_and_coagulation_cascades	0.00149734844125085	0.0370002680614355
BASAKI_YBX1_TARGETS_DN	Antigen_processing_and_presentation	0.000180918003800253	0.0106176253480273
BASAKI_YBX1_TARGETS_DN	Hematopoietic_cell_lineage	0.00144420219591676	0.0361628229857557
BASAKI_YBX1_TARGETS_DN	IL-17_signaling_pathway	0.000621408868307543	0.020120790597958
BASAKI_YBX1_TARGETS_DN	Th1_and_Th2_cell_differentiation	0.000531871996068268	0.0181610110657492
BASAKI_YBX1_TARGETS_DN	Th17_cell_differentiation	0.0003248465843847	0.012980040116478
BASAKI_YBX1_TARGETS_DN	TNF_signaling_pathway	0.000102405070440038	0.00686845436737112
BASAKI_YBX1_TARGETS_DN	Intestinal_immune_network_for_IgA_production	0.000280698225382032	0.012980040116478
BASAKI_YBX1_TARGETS_DN	Synaptic_vesicle_cycle	0.00109058193735831	0.0284460121994293
BASAKI_YBX1_TARGETS_DN	Glucagon_signaling_pathway	0.000890156035153511	0.0269931755948769
BASAKI_YBX1_TARGETS_DN	Cortisol_synthesis_and_secretion	0.000575140901799651	0.0192877609567812
BASAKI_YBX1_TARGETS_DN	Parathyroid_hormone_synthesis__secretion_and_action	5.15604695087041e-05	0.00405221586956465
BASAKI_YBX1_TARGETS_DN	Type_I_diabetes_mellitus	1.84702075966015e-09	2.0459082101487e-06
BASAKI_YBX1_TARGETS_DN	Maturity_onset_diabetes_of_the_young	0.00137141859141606	0.0348043799280995
BASAKI_YBX1_TARGETS_DN	Proximal_tubule_bicarbonate_reclamation	5.1785506320315e-05	0.00405221586956465
BASAKI_YBX1_TARGETS_DN	Collecting_duct_acid_secretion	0.000321368667087765	0.012980040116478
BASAKI_YBX1_TARGETS_DN	Cholesterol_metabolism	0.000891148502067288	0.0269931755948769
BASAKI_YBX1_TARGETS_DN	Cocaine_addiction	0.000232715663191708	0.0121400004298341
BASAKI_YBX1_TARGETS_DN	Amphetamine_addiction	0.00116712624268183	0.0300255216952942
BASAKI_YBX1_TARGETS_DN	Vibrio_cholerae_infection	0.000889818782641681	0.0269931755948769
BASAKI_YBX1_TARGETS_DN	Epithelial_cell_signaling_in_Helicobacter_pylori_infection	0.00105628161655138	0.0284460121994293
BASAKI_YBX1_TARGETS_DN	Legionellosis	0.000988975503480181	0.0281408484172088
BASAKI_YBX1_TARGETS_DN	Leishmaniasis	9.98140744685414e-07	0.000234313539814901
BASAKI_YBX1_TARGETS_DN	Toxoplasmosis	0.000285157797781932	0.012980040116478
BASAKI_YBX1_TARGETS_DN	Staphylococcus_aureus_infection	0.000145266729643289	0.00924424396044461
BASAKI_YBX1_TARGETS_DN	Tuberculosis	2.17881598524888e-09	2.0459082101487e-06
BASAKI_YBX1_TARGETS_DN	Hepatitis_B	0.000986186130261503	0.0281408484172088
BASAKI_YBX1_TARGETS_DN	Human_papillomavirus_infection	0.00152235729627544	0.0371297013299387
BASAKI_YBX1_TARGETS_DN	Human_T-cell_leukemia_virus_1_infection	0.00177484648228072	0.041150144366953
BASAKI_YBX1_TARGETS_DN	Herpes_simplex_virus_1_infection	1.37219577440843e-05	0.00177032548392943
BASAKI_YBX1_TARGETS_DN	Epstein-Barr_virus_infection	0.000612137631542026	0.020120790597958
BASAKI_YBX1_TARGETS_DN	Asthma	0.000396073114000617	0.0148765061618632
BASAKI_YBX1_TARGETS_DN	Autoimmune_thyroid_disease	0.000296173515912792	0.012980040116478
BASAKI_YBX1_TARGETS_DN	Inflammatory_bowel_disease	1.50888534276666e-05	0.00177105417107237
BASAKI_YBX1_TARGETS_DN	Rheumatoid_arthritis	6.22552972145879e-06	0.00106286771062724
BASAKI_YBX1_TARGETS_DN	Allograft_rejection	0.000323756832389928	0.012980040116478
BASAKI_YBX1_TARGETS_DN	Graft-versus-host_disease	0.000269571266890056	0.012980040116478
BASAKI_YBX1_TARGETS_DN	Viral_myocarditis	1.07533664084827e-08	6.73160737171017e-06
HU_GENOTOXIN_ACTION_DIRECT_VS_INDIRECT_4HR	Apoptosis_-_multiple_species	7.00115261721878e-09	8.74443961890626e-06
HUI_MAPK14_TARGETS_UP	Insulin_secretion	0.00322789498866226	0.0491975680918615
HUI_MAPK14_TARGETS_UP	Glucagon_signaling_pathway	0.00289473692576682	0.0491975680918615
HUI_MAPK14_TARGETS_UP	Relaxin_signaling_pathway	0.00286820818620983	0.0491975680918615
HUI_MAPK14_TARGETS_UP	Cortisol_synthesis_and_secretion	0.000288284240935533	0.0111710143362519
HUI_MAPK14_TARGETS_UP	Cocaine_addiction	0.000127535551015504	0.00604859769273215
HUI_MAPK14_TARGETS_UP	Amphetamine_addiction	0.00131953784644086	0.0292183380283333
HUI_MAPK14_TARGETS_UP	Inflammatory_bowel_disease	0.000813579807661302	0.0229281582159094
HUMMEL_BURKITTS_LYMPHOMA_DN	Autophagy_-_other	0.000791339144977664	0.0315034986277392
HUMMEL_BURKITTS_LYMPHOMA_DN	Ovarian_steroidogenesis	0.00109576987099849	0.0353669172156754
HUMMERICH_BENIGN_SKIN_TUMOR_DN	Tight_junction	1.11583387551807e-05	0.0017351216764306
HUMMERICH_BENIGN_SKIN_TUMOR_DN	Pathogenic_Escherichia_coli_infection	1.00750695285646e-06	0.000313334662338359
HUMMERICH_BENIGN_SKIN_TUMOR_UP	Glycosaminoglycan_degradation	0.00223334252197713	0.047978358316957
HUMMERICH_BENIGN_SKIN_TUMOR_UP	Glycosphingolipid_biosynthesis_-_ganglio_series	0.000912840627622915	0.0258499868640489
HUMMERICH_BENIGN_SKIN_TUMOR_UP	Folate_biosynthesis	0.000505645840526405	0.0150359740397756
HUMMERICH_BENIGN_SKIN_TUMOR_UP	MAPK_signaling_pathway	0.00176196224133505	0.0406556472722865
HUMMERICH_BENIGN_SKIN_TUMOR_UP	Ras_signaling_pathway	0.00147762237308384	0.0368223495372493
HUMMERICH_BENIGN_SKIN_TUMOR_UP	Rap1_signaling_pathway	0.000482396927559825	0.0150359740397756
HUMMERICH_BENIGN_SKIN_TUMOR_UP	Chemokine_signaling_pathway	0.00232727773795178	0.0483298010247986
HUMMERICH_BENIGN_SKIN_TUMOR_UP	Sphingolipid_signaling_pathway	8.23718367185419e-05	0.0150359740397756
HUMMERICH_BENIGN_SKIN_TUMOR_UP	Phospholipase_D_signaling_pathway	0.000232520785932307	0.0150359740397756
HUMMERICH_BENIGN_SKIN_TUMOR_UP	Axon_guidance	0.00246886204882987	0.0496161631103551
HUMMERICH_BENIGN_SKIN_TUMOR_UP	VEGF_signaling_pathway	0.000214555106930801	0.0150359740397756
HUMMERICH_BENIGN_SKIN_TUMOR_UP	Focal_adhesion	0.0011428531974867	0.0296665642514256
HUMMERICH_BENIGN_SKIN_TUMOR_UP	Adherens_junction	0.000280518757883808	0.0150359740397756
HUMMERICH_BENIGN_SKIN_TUMOR_UP	Toll-like_receptor_signaling_pathway	0.00187280146692286	0.0416698326390336
HUMMERICH_BENIGN_SKIN_TUMOR_UP	Natural_killer_cell_mediated_cytotoxicity	0.000407656982828461	0.0150359740397756
HUMMERICH_BENIGN_SKIN_TUMOR_UP	B_cell_receptor_signaling_pathway	0.000203483744305026	0.0150359740397756
HUMMERICH_BENIGN_SKIN_TUMOR_UP	Fc_epsilon_RI_signaling_pathway	3.4367930097237e-05	0.0150359740397756
HUMMERICH_BENIGN_SKIN_TUMOR_UP	Fc_gamma_R-mediated_phagocytosis	0.000506830585610414	0.0150359740397756
HUMMERICH_BENIGN_SKIN_TUMOR_UP	Leukocyte_transendothelial_migration	0.000107100338404181	0.0150359740397756
HUMMERICH_BENIGN_SKIN_TUMOR_UP	Neurotrophin_signaling_pathway	0.000366463513088676	0.0150359740397756
HUMMERICH_BENIGN_SKIN_TUMOR_UP	Regulation_of_actin_cytoskeleton	0.0009815483385635	0.0265871571706548
HUMMERICH_BENIGN_SKIN_TUMOR_UP	AGE-RAGE_signaling_pathway_in_diabetic_complications	0.000194371477739917	0.0150359740397756
HUMMERICH_BENIGN_SKIN_TUMOR_UP	Salmonella_infection	0.00161724109931387	0.03875158480279
HUMMERICH_BENIGN_SKIN_TUMOR_UP	Yersinia_infection	0.000430691809092133	0.0150359740397756
HUMMERICH_BENIGN_SKIN_TUMOR_UP	Leishmaniasis	0.000256531488850925	0.0150359740397756
HUMMERICH_BENIGN_SKIN_TUMOR_UP	Tuberculosis	0.000350391556658559	0.0150359740397756
HUMMERICH_BENIGN_SKIN_TUMOR_UP	Colorectal_cancer	0.000190343669854435	0.0150359740397756
HUMMERICH_BENIGN_SKIN_TUMOR_UP	Pancreatic_cancer	0.000496760444821452	0.0150359740397756
HUMMERICH_BENIGN_SKIN_TUMOR_UP	Choline_metabolism_in_cancer	0.000164856955883853	0.0150359740397756
HUMMERICH_BENIGN_SKIN_TUMOR_UP	Viral_myocarditis	0.000436887678502219	0.0150359740397756
HUMMERICH_BENIGN_SKIN_TUMOR_UP	Fluid_shear_stress_and_atherosclerosis	0.000306371780873258	0.0150359740397756
HUMMERICH_MALIGNANT_SKIN_TUMOR_UP	Glycosphingolipid_biosynthesis_-_ganglio_series	0.00111820721789767	0.049999837028853
HUMMERICH_MALIGNANT_SKIN_TUMOR_UP	Leukocyte_transendothelial_migration	0.000651404969888999	0.049999837028853
HUMMERICH_MALIGNANT_SKIN_TUMOR_UP	Salmonella_infection	0.000707703586876663	0.049999837028853
HUMMERICH_MALIGNANT_SKIN_TUMOR_UP	Leishmaniasis	5.77037382258348e-05	0.00903063503234315
HUMMERICH_MALIGNANT_SKIN_TUMOR_UP	Malaria	0.00106096685210978	0.049999837028853
HUMMERICH_MALIGNANT_SKIN_TUMOR_UP	Viral_myocarditis	6.8466175260083e-06	0.0021429912856406
HUMMERICH_MALIGNANT_SKIN_TUMOR_UP	Fluid_shear_stress_and_atherosclerosis	0.000930470948407926	0.049999837028853
HUMMERICH_SKIN_CANCER_PROGRESSION_DN	Fatty_acid_elongation	0.00046591338251592	0.028385428438958
HUMMERICH_SKIN_CANCER_PROGRESSION_DN	Other_types_of_O-glycan_biosynthesis	0.00018605106567242	0.0167239235698875
HUMMERICH_SKIN_CANCER_PROGRESSION_DN	Glycosaminoglycan_biosynthesis_-_chondroitin_sulfate_/_dermatan_sulfate	0.000725859315220456	0.0391480124008899
HUMMERICH_SKIN_CANCER_PROGRESSION_DN	Glycosaminoglycan_biosynthesis_-_heparan_sulfate_/_heparin	5.5605674898868e-05	0.00681590772624003
HUMMERICH_SKIN_CANCER_PROGRESSION_DN	Biosynthesis_of_unsaturated_fatty_acids	0.000457012006289094	0.028385428438958
HUMMERICH_SKIN_CANCER_PROGRESSION_DN	Longevity_regulating_pathway_-_multiple_species	0.000529060783399344	0.0314713363066227
HUMMERICH_SKIN_CANCER_PROGRESSION_DN	Maturity_onset_diabetes_of_the_young	0.000209421234569605	0.0172879366088582
HUMMERICH_SKIN_CANCER_PROGRESSION_DN	Collecting_duct_acid_secretion	0.000452857722869882	0.028385428438958
HUMMERICH_SKIN_CANCER_PROGRESSION_DN	Melanoma	3.02417122275837e-07	0.000203879543267627
HUMMERICH_SKIN_CANCER_PROGRESSION_DN	Rheumatoid_arthritis	0.00085665640874283	0.0438629768780348
HUMMERICH_SKIN_CANCER_PROGRESSION_UP	Mitophagy_-_animal	0.002396302532413	0.0409717030351364
HUMMERICH_SKIN_CANCER_PROGRESSION_UP	Signaling_pathways_regulating_pluripotency_of_stem_cells	0.00106442417375618	0.0266962476682297
HUMMERICH_SKIN_CANCER_PROGRESSION_UP	Amphetamine_addiction	0.000676223762725097	0.0204640409323164
HUMMERICH_SKIN_CANCER_PROGRESSION_UP	Shigellosis	0.000413958822057732	0.0145686798343544
HUMMERICH_SKIN_CANCER_PROGRESSION_UP	MicroRNAs_in_cancer	0.000289311095308977	0.0110750317537577
BASAKI_YBX1_TARGETS_UP	Ether_lipid_metabolism	0.00139731248761048	0.0208266099343848
BASAKI_YBX1_TARGETS_UP	MAPK_signaling_pathway	0.000993674222308187	0.016087243012886
BASAKI_YBX1_TARGETS_UP	Ras_signaling_pathway	0.00253464939088156	0.0335216306765885
BASAKI_YBX1_TARGETS_UP	Rap1_signaling_pathway	0.000268745357510892	0.00536918916388782
BASAKI_YBX1_TARGETS_UP	cAMP_signaling_pathway	0.00120597864663944	0.0191934567660074
BASAKI_YBX1_TARGETS_UP	Chemokine_signaling_pathway	0.00248499488636851	0.0333344314042862
BASAKI_YBX1_TARGETS_UP	Ferroptosis	0.00016870285004512	0.00352026613760817
BASAKI_YBX1_TARGETS_UP	Axon_guidance	0.000132347572069219	0.00295891357554754
BASAKI_YBX1_TARGETS_UP	Focal_adhesion	3.12855590583966e-06	0.000117508559823338
BASAKI_YBX1_TARGETS_UP	Adherens_junction	9.28045940826801e-05	0.00212545155716187
BASAKI_YBX1_TARGETS_UP	Tight_junction	4.48804608918895e-05	0.00114235735735578
BASAKI_YBX1_TARGETS_UP	Platelet_activation	1.52098716240089e-05	0.000446314670467011
BASAKI_YBX1_TARGETS_UP	Antigen_processing_and_presentation	0.000317017905182848	0.00607509822381009
BASAKI_YBX1_TARGETS_UP	Fc_gamma_R-mediated_phagocytosis	5.28222431437877e-05	0.0013052654292636
BASAKI_YBX1_TARGETS_UP	Leukocyte_transendothelial_migration	3.64600350928341e-06	0.000131676819046812
BASAKI_YBX1_TARGETS_UP	Neurotrophin_signaling_pathway	0.000982327354475418	0.016087243012886
BASAKI_YBX1_TARGETS_UP	Regulation_of_actin_cytoskeleton	1.27624988604982e-06	4.99332767916992e-05
BASAKI_YBX1_TARGETS_UP	Estrogen_signaling_pathway	0.00205332762945918	0.0283540388832672
BASAKI_YBX1_TARGETS_UP	Regulation_of_lipolysis_in_adipocytes	0.00135215428910134	0.0204785947978413
BASAKI_YBX1_TARGETS_UP	Renin_secretion	0.0027644577669039	0.0360531367100384
BASAKI_YBX1_TARGETS_UP	Vasopressin-regulated_water_reabsorption	0.00289426854394782	0.0372290159283151
BASAKI_YBX1_TARGETS_UP	Pancreatic_secretion	0.000858567077988855	0.0146580815678461
BASAKI_YBX1_TARGETS_UP	Protein_digestion_and_absorption	0.000300162846397216	0.00587193568264554
BASAKI_YBX1_TARGETS_UP	Bile_secretion	0.000155640894232221	0.00339876278335013
BASAKI_YBX1_TARGETS_UP	Bacterial_invasion_of_epithelial_cells	1.25761913826715e-05	0.000393634790277618
BASAKI_YBX1_TARGETS_UP	Pathogenic_Escherichia_coli_infection	4.11428985318288e-05	0.00110380519203964
BASAKI_YBX1_TARGETS_UP	Salmonella_infection	1.51341849627901e-05	0.000446314670467011
BASAKI_YBX1_TARGETS_UP	Pertussis	0.00125955681875047	0.0197120642134449
BASAKI_YBX1_TARGETS_UP	Yersinia_infection	0.000365751298600578	0.00686880938771886
BASAKI_YBX1_TARGETS_UP	Amoebiasis	0.0014696202966947	0.0215620852905676
BASAKI_YBX1_TARGETS_UP	Epstein-Barr_virus_infection	0.00321637891288106	0.0402690639892709
BASAKI_YBX1_TARGETS_UP	Human_immunodeficiency_virus_1_infection	0.00191188279165411	0.0272008778994426
BASAKI_YBX1_TARGETS_UP	Proteoglycans_in_cancer	4.07147526319145e-06	0.000141596861930992
BASAKI_YBX1_TARGETS_UP	Renal_cell_carcinoma	0.00296250408374022	0.0375917747923252
BASAKI_YBX1_TARGETS_UP	Central_carbon_metabolism_in_cancer	7.53809970194574e-05	0.00181494246669924
BASAKI_YBX1_TARGETS_UP	Hypertrophic_cardiomyopathy	9.15989036231564e-08	4.77840947234132e-06
BASAKI_YBX1_TARGETS_UP	Arrhythmogenic_right_ventricular_cardiomyopathy	5.20702549990416e-07	2.22245315655e-05
BASAKI_YBX1_TARGETS_UP	Dilated_cardiomyopathy	1.65483128418385e-07	8.17835039920334e-06
BASAKI_YBX1_TARGETS_UP	Viral_myocarditis	8.59221196116035e-05	0.00201702175788239
BASAKI_YBX1_TARGETS_UP	Fluid_shear_stress_and_atherosclerosis	0.00132656643652465	0.0204204243261745
HUNSBERGER_EXERCISE_REGULATED_GENES	Pentose_phosphate_pathway	0.00437344140273085	0.0277181624037942
HUNSBERGER_EXERCISE_REGULATED_GENES	RIG-I-like_receptor_signaling_pathway	0.00124149790736769	0.00856268409640363
HUNSBERGER_EXERCISE_REGULATED_GENES	African_trypanosomiasis	0.00211965179935817	0.0143038373222875
HUNSBERGER_EXERCISE_REGULATED_GENES	Herpes_simplex_virus_1_infection	0.00423163945642782	0.0270018898648251
HUNSBERGER_EXERCISE_REGULATED_GENES	Viral_myocarditis	0.00588753805868103	0.0358604590846935
HUPER_BREAST_BASAL_VS_LUMINAL_DN	Glycosaminoglycan_degradation	0.00122317043012079	0.0454320445473436
HUPER_BREAST_BASAL_VS_LUMINAL_DN	Natural_killer_cell_mediated_cytotoxicity	0.00118263032946828	0.0449976418041589
HUPER_BREAST_BASAL_VS_LUMINAL_DN	Human_T-cell_leukemia_virus_1_infection	9.17061565598428e-09	1.43061604233355e-06
HUPER_BREAST_BASAL_VS_LUMINAL_DN	Human_immunodeficiency_virus_1_infection	4.82777391537227e-05	0.00289666434922336
HUPER_BREAST_BASAL_VS_LUMINAL_DN	Rheumatoid_arthritis	2.4985369099377e-06	0.000216539865527934
HUTTMANN_B_CLL_POOR_SURVIVAL_DN	Non-homologous_end-joining	2.04371750462164e-05	0.00637639861441952
HWANG_PROSTATE_CANCER_MARKERS	mTOR_signaling_pathway	0.000107253739624964	0.00246286365064732
ICHIBA_GRAFT_VERSUS_HOST_DISEASE_35D_DN	Fatty_acid_degradation	0.00116142422378877	0.045888093484382
ICHIBA_GRAFT_VERSUS_HOST_DISEASE_35D_DN	Steroid_hormone_biosynthesis	3.52863842740557e-05	0.00855567366584858
ICHIBA_GRAFT_VERSUS_HOST_DISEASE_35D_DN	Arginine_biosynthesis	0.00125619579586875	0.045888093484382
ICHIBA_GRAFT_VERSUS_HOST_DISEASE_35D_DN	Alanine__aspartate_and_glutamate_metabolism	0.00093708436301874	0.0447637991872798
ICHIBA_GRAFT_VERSUS_HOST_DISEASE_35D_DN	Valine__leucine_and_isoleucine_degradation	0.0005682438818012	0.0352879450598545
ICHIBA_GRAFT_VERSUS_HOST_DISEASE_35D_DN	Arginine_and_proline_metabolism	0.000517163471451315	0.0352879450598545
ICHIBA_GRAFT_VERSUS_HOST_DISEASE_35D_DN	Tryptophan_metabolism	0.0010717641673072	0.045888093484382
ICHIBA_GRAFT_VERSUS_HOST_DISEASE_35D_DN	alpha-Linolenic_acid_metabolism	0.0013397191549311	0.0462203108451229
ICHIBA_GRAFT_VERSUS_HOST_DISEASE_35D_DN	Propanoate_metabolism	0.000246743630170409	0.0293657039238505
ICHIBA_GRAFT_VERSUS_HOST_DISEASE_35D_DN	Peroxisome	0.000166571107797477	0.0258601644855583
ICHIBA_GRAFT_VERSUS_HOST_DISEASE_35D_DN	Ovarian_steroidogenesis	4.13317568398482e-05	0.00855567366584858
ICHIBA_GRAFT_VERSUS_HOST_DISEASE_35D_DN	Aldosterone_synthesis_and_secretion	0.000740446948350344	0.0383181295771303
ICHIBA_GRAFT_VERSUS_HOST_DISEASE_35D_DN	Cushing_syndrome	0.0012196652005549	0.045888093484382
ICHIBA_GRAFT_VERSUS_HOST_DISEASE_35D_UP	Pyrimidine_metabolism	0.00159765079264992	0.034310595445259
ICHIBA_GRAFT_VERSUS_HOST_DISEASE_35D_UP	ABC_transporters	0.00171772654874268	0.0360578228467161
ICHIBA_GRAFT_VERSUS_HOST_DISEASE_35D_UP	Proteasome	0.000583995240761521	0.0158567403415465
ICHIBA_GRAFT_VERSUS_HOST_DISEASE_35D_UP	cGMP-PKG_signaling_pathway	0.000400787447265547	0.0120622535333655
ICHIBA_GRAFT_VERSUS_HOST_DISEASE_35D_UP	Cell_cycle	0.000160602874092852	0.00589979381594036
ICHIBA_GRAFT_VERSUS_HOST_DISEASE_35D_UP	p53_signaling_pathway	0.000670426417906415	0.0176286862308445
ICHIBA_GRAFT_VERSUS_HOST_DISEASE_35D_UP	Adrenergic_signaling_in_cardiomyocytes	0.00201477084199684	0.0402631805064649
ICHIBA_GRAFT_VERSUS_HOST_DISEASE_35D_UP	Vascular_smooth_muscle_contraction	0.000272065253145355	0.00906158669809462
ICHIBA_GRAFT_VERSUS_HOST_DISEASE_35D_UP	Toll-like_receptor_signaling_pathway	0.00192249597722933	0.0390438613912103
ICHIBA_GRAFT_VERSUS_HOST_DISEASE_35D_UP	Cytosolic_DNA-sensing_pathway	0.000411470311897892	0.0122363433228683
ICHIBA_GRAFT_VERSUS_HOST_DISEASE_35D_UP	Long-term_potentiation	0.00113668575177528	0.0265368318498565
ICHIBA_GRAFT_VERSUS_HOST_DISEASE_35D_UP	Phototransduction	0.000874129056701135	0.021407591996465
ICHIBA_GRAFT_VERSUS_HOST_DISEASE_35D_UP	Progesterone-mediated_oocyte_maturation	0.000727539736009777	0.0187360233046642
ICHIBA_GRAFT_VERSUS_HOST_DISEASE_35D_UP	Oxytocin_signaling_pathway	0.000341297778632033	0.0107919221648458
ICHIBA_GRAFT_VERSUS_HOST_DISEASE_35D_UP	Gastric_acid_secretion	0.000787479754277098	0.0194764794671702
ICHIBA_GRAFT_VERSUS_HOST_DISEASE_35D_UP	Bile_secretion	0.00222530561424009	0.0424336902623797
ICHIBA_GRAFT_VERSUS_HOST_DISEASE_35D_UP	Systemic_lupus_erythematosus	3.52104069979966e-06	0.000204547899258129
ICHIBA_GRAFT_VERSUS_HOST_DISEASE_D7_DN	Glycolysis_/_Gluconeogenesis	0.000258106324489946	0.0298813279637501
ICHIBA_GRAFT_VERSUS_HOST_DISEASE_D7_DN	Pentose_phosphate_pathway	0.000129799591430268	0.023085784475812
ICHIBA_GRAFT_VERSUS_HOST_DISEASE_D7_DN	Galactose_metabolism	0.000264011733013053	0.0298813279637501
ICHIBA_GRAFT_VERSUS_HOST_DISEASE_D7_DN	Fatty_acid_degradation	8.91298217977899e-06	0.00369888760460828
ICHIBA_GRAFT_VERSUS_HOST_DISEASE_D7_DN	Starch_and_sucrose_metabolism	0.00010316781473695	0.0214073215579171
ICHIBA_GRAFT_VERSUS_HOST_DISEASE_D7_DN	Arachidonic_acid_metabolism	8.67454306913735e-06	0.00369888760460828
ICHIBA_GRAFT_VERSUS_HOST_DISEASE_D7_DN	Pyruvate_metabolism	0.000186636260694942	0.0283488813637265
ICHIBA_GRAFT_VERSUS_HOST_DISEASE_D7_DN	Pantothenate_and_CoA_biosynthesis	9.22047017597802e-05	0.0214073215579171
ICHIBA_GRAFT_VERSUS_HOST_DISEASE_D7_DN	Nitrogen_metabolism	0.000204931672508866	0.0283488813637265
ICHIBA_GRAFT_VERSUS_HOST_DISEASE_D7_DN	Maturity_onset_diabetes_of_the_young	3.87964327574872e-05	0.0120753896957679
ICHIBA_GRAFT_VERSUS_HOST_DISEASE_D7_UP	Mannose_type_O-glycan_biosynthesis	8.21476861311097e-05	0.00527570695375349
ICHIBA_GRAFT_VERSUS_HOST_DISEASE_D7_UP	Amino_sugar_and_nucleotide_sugar_metabolism	0.000648380035810166	0.0312303050581897
ICHIBA_GRAFT_VERSUS_HOST_DISEASE_D7_UP	Drug_metabolism_-_other_enzymes	1.17868754327804e-05	0.00103673256523977
ICHIBA_GRAFT_VERSUS_HOST_DISEASE_D7_UP	ABC_transporters	0.00079001834334276	0.035125430957855
ICHIBA_GRAFT_VERSUS_HOST_DISEASE_D7_UP	Cellular_senescence	1.88664571020418e-05	0.00152667370869722
ICHIBA_GRAFT_VERSUS_HOST_DISEASE_D7_UP	T_cell_receptor_signaling_pathway	0.000789059362585134	0.035125430957855
ICHIBA_GRAFT_VERSUS_HOST_DISEASE_D7_UP	Transcriptional_misregulation_in_cancer	6.91728770499261e-05	0.00458808951711477
ICHIBA_GRAFT_VERSUS_HOST_DISEASE_D7_UP	Systemic_lupus_erythematosus	3.74721837950069e-06	0.000344573762805904
ABRAHAM_ALPC_VS_MULTIPLE_MYELOMA_UP	Glycosphingolipid_biosynthesis_-_lacto_and_neolacto_series	0.000419668336152028	0.0163495789292561
BASSO_B_LYMPHOCYTE_NETWORK	Glycosaminoglycan_degradation	4.83900010827381e-05	0.00905860820268857
BASSO_B_LYMPHOCYTE_NETWORK	Glycosphingolipid_biosynthesis_-_ganglio_series	0.00034342714003445	0.0391789320832749
IGARASHI_ATF4_TARGETS_DN	Glycolysis_/_Gluconeogenesis	2.56555378870375e-05	0.00509612275301609
IGARASHI_ATF4_TARGETS_DN	Pentose_phosphate_pathway	3.3793438972576e-05	0.00615322201292321
IGARASHI_ATF4_TARGETS_DN	Pentose_and_glucuronate_interconversions	9.73155548811856e-05	0.0118130270786328
IGARASHI_ATF4_TARGETS_DN	Fructose_and_mannose_metabolism	0.000239745601806656	0.0209537655979017
IGARASHI_ATF4_TARGETS_DN	Galactose_metabolism	0.000675378311608071	0.0409917114128788
IGARASHI_ATF4_TARGETS_DN	Ascorbate_and_aldarate_metabolism	0.000660101720684487	0.0409917114128788
IGARASHI_ATF4_TARGETS_DN	Synthesis_and_degradation_of_ketone_bodies	0.000532838430619499	0.0369557455718375
IGARASHI_ATF4_TARGETS_DN	Steroid_hormone_biosynthesis	2.55472834091064e-14	5.58208142488975e-11
IGARASHI_ATF4_TARGETS_DN	Purine_metabolism	2.45296969537411e-06	0.000765676969198919
IGARASHI_ATF4_TARGETS_DN	Glycine__serine_and_threonine_metabolism	3.71437598375808e-06	0.00101448894056393
IGARASHI_ATF4_TARGETS_DN	Arginine_and_proline_metabolism	7.23566615724506e-06	0.00175665895039783
IGARASHI_ATF4_TARGETS_DN	Histidine_metabolism	0.000117621582374718	0.0135264819730926
IGARASHI_ATF4_TARGETS_DN	Tyrosine_metabolism	0.000658477259525483	0.0409917114128788
IGARASHI_ATF4_TARGETS_DN	Tryptophan_metabolism	0.000778190644638447	0.0447459620667107
IGARASHI_ATF4_TARGETS_DN	Selenocompound_metabolism	1.33917672368907e-05	0.00292610114126062
IGARASHI_ATF4_TARGETS_DN	Glutathione_metabolism	4.17767077256067e-05	0.00702170049080389
IGARASHI_ATF4_TARGETS_DN	Glycerolipid_metabolism	0.000206907936302479	0.0196562539487355
IGARASHI_ATF4_TARGETS_DN	Pyruvate_metabolism	0.000578556080732826	0.0383074253454917
IGARASHI_ATF4_TARGETS_DN	Glyoxylate_and_dicarboxylate_metabolism	6.51110711128609e-05	0.0101619778844001
IGARASHI_ATF4_TARGETS_DN	One_carbon_pool_by_folate	9.94431020811823e-08	5.43207945118458e-05
IGARASHI_ATF4_TARGETS_DN	Folate_biosynthesis	0.000267895573429419	0.0225135318439723
IGARASHI_ATF4_TARGETS_DN	Retinol_metabolism	7.00207025670771e-05	0.0101996823406042
IGARASHI_ATF4_TARGETS_DN	Terpenoid_backbone_biosynthesis	0.000850342023514074	0.0464499330344563
IGARASHI_ATF4_TARGETS_DN	Aminoacyl-tRNA_biosynthesis	7.71173344479802e-05	0.0102074571751277
IGARASHI_ATF4_TARGETS_DN	Phosphatidylinositol_signaling_system	0.000453347952667449	0.0330188425526125
IGARASHI_ATF4_TARGETS_DN	Endocytosis	0.000800308600367865	0.0448378023539432
IGARASHI_ATF4_TARGETS_DN	Peroxisome	0.000148339689946543	0.0162061111266598
IGARASHI_ATF4_TARGETS_DN	Longevity_regulating_pathway	0.000236114935273191	0.0209537655979017
IGARASHI_ATF4_TARGETS_DN	Apoptosis_-_multiple_species	0.000391993592090429	0.0305894999541996
IGARASHI_ATF4_TARGETS_DN	Circadian_rhythm	0.000373487621777055	0.0302248316141802
IGARASHI_ATF4_TARGETS_DN	Synaptic_vesicle_cycle	0.000749484221807461	0.0442600817472784
IGARASHI_ATF4_TARGETS_DN	Endocrine_and_other_factor-regulated_calcium_reabsorption	0.000184693115044318	0.0192168788748493
IGARASHI_ATF4_TARGETS_DN	Proximal_tubule_bicarbonate_reclamation	0.000200136089370118	0.0196562539487355
IGARASHI_ATF4_TARGETS_DN	Chemical_carcinogenesis	0.000541228310434233	0.0369557455718375
IGLESIAS_E2F_TARGETS_UP	Other_glycan_degradation	0.000583726998816383	0.00668688310685993
IGLESIAS_E2F_TARGETS_UP	alpha-Linolenic_acid_metabolism	0.00399953975950525	0.0382139432043558
IGLESIAS_E2F_TARGETS_UP	Glycosphingolipid_biosynthesis_-_ganglio_series	0.00139867115309872	0.0151499627870297
IGLESIAS_E2F_TARGETS_UP	Lysosome	0.000135690566152339	0.00185740284077643
IGLESIAS_E2F_TARGETS_UP	Ferroptosis	1.15274239795637e-05	0.000211949610649457
IGLESIAS_E2F_TARGETS_UP	Vitamin_digestion_and_absorption	0.00445195820868395	0.0413110019298022
IGLESIAS_E2F_TARGETS_UP	Systemic_lupus_erythematosus	0.000282863622737362	0.00347699778960308
IIZUKA_LIVER_CANCER_EARLY_RECURRENCE	Viral_protein_interaction_with_cytokine_and_cytokine_receptor	0.00178785887973967	0.0234588808139776
IIZUKA_LIVER_CANCER_EARLY_RECURRENCE	Phagosome	0.000848686793515076	0.0132395139788352
IIZUKA_LIVER_CANCER_EARLY_RECURRENCE	Necroptosis	0.00145204192634266	0.0215731943342338
IIZUKA_LIVER_CANCER_EARLY_RECURRENCE	Antigen_processing_and_presentation	0.000308053049727447	0.00600703446968522
IIZUKA_LIVER_CANCER_EARLY_RECURRENCE	NOD-like_receptor_signaling_pathway	0.00181296035704496	0.0234588808139776
IIZUKA_LIVER_CANCER_EARLY_RECURRENCE	Tuberculosis	5.17347688988676e-05	0.00179347198849408
IIZUKA_LIVER_CANCER_EARLY_RECURRENCE	Systemic_lupus_erythematosus	0.000521546611550469	0.00957191428257331
IIZUKA_LIVER_CANCER_EARLY_RECURRENCE	Rheumatoid_arthritis	0.000307837506947128	0.00600703446968522
IIZUKA_LIVER_CANCER_PROGRESSION_G2_G3_UP	Ascorbate_and_aldarate_metabolism	0.00112880069267456	0.0489166588616529
IIZUKA_LIVER_CANCER_PROGRESSION_G2_G3_UP	Fatty_acid_elongation	0.0010575368454911	0.0489166588616529
IIZUKA_LIVER_CANCER_PROGRESSION_G2_G3_UP	Fatty_acid_degradation	0.000627721892985997	0.0434523043700307
IIZUKA_LIVER_CANCER_PROGRESSION_G2_G3_UP	Oxidative_phosphorylation	0.00117776867243145	0.0489166588616529
IIZUKA_LIVER_CANCER_PROGRESSION_G2_G3_UP	Phenylalanine_metabolism	0.000909529556455198	0.0489166588616529
IIZUKA_LIVER_CANCER_PROGRESSION_G2_G3_UP	Retinol_metabolism	0.000926230718472499	0.0489166588616529
IIZUKA_LIVER_CANCER_PROGRESSION_G2_G3_UP	Mitophagy_-_animal	0.000453658906667586	0.0403756426934152
IIZUKA_LIVER_CANCER_PROGRESSION_G2_G3_UP	Peroxisome	0.000252818259085142	0.0334094456756814
IIZUKA_LIVER_CANCER_PROGRESSION_G2_G3_UP	Thermogenesis	0.00107705424243785	0.0489166588616529
IIZUKA_LIVER_CANCER_PROGRESSION_G2_G3_UP	Huntington_disease	0.000561171642028799	0.0434523043700307
IIZUKA_LIVER_CANCER_PROGRESSION_L0_L1_DN	Cellular_senescence	0.00252641011219147	0.0461441376373795
IIZUKA_LIVER_CANCER_PROGRESSION_L0_L1_DN	Influenza_A	4.71179591950332e-05	0.00195068351067437
IIZUKA_LIVER_CANCER_PROGRESSION_L0_L1_DN	Epstein-Barr_virus_infection	5.42201389225291e-06	0.000428885323140968
IIZUKA_LIVER_CANCER_PROGRESSION_L0_L1_DN	Systemic_lupus_erythematosus	0.000884280574849956	0.0219655294792729
IKEDA_MIR133_TARGETS_UP	NF-kappa_B_signaling_pathway	0.00580369053535568	0.0339515896318307
IKEDA_MIR133_TARGETS_UP	Notch_signaling_pathway	1.33164613404822e-06	3.02391257939505e-05
IKEDA_MIR133_TARGETS_UP	Cytosolic_DNA-sensing_pathway	0.0067482908878447	0.0385146357989185
IKEDA_MIR133_TARGETS_UP	Adipocytokine_signaling_pathway	0.00647046068940177	0.0373848839832102
IKEDA_MIR133_TARGETS_UP	Cholesterol_metabolism	0.00654659906090936	0.0375927406197004
IKEDA_MIR133_TARGETS_UP	Basal_cell_carcinoma	0.00534524533714747	0.0314663499092455
IKEDA_MIR133_TARGETS_UP	Inflammatory_bowel_disease	0.00867861876274191	0.0486418392929726
IKEDA_MIR133_TARGETS_UP	Viral_myocarditis	0.00160088485866212	0.010703058769341
IKEDA_MIR1_TARGETS_UP	Rap1_signaling_pathway	0.00533650784836595	0.0298272670810454
IKEDA_MIR1_TARGETS_UP	Sphingolipid_signaling_pathway	0.0102597171409724	0.0439902940427995
IKEDA_MIR1_TARGETS_UP	Oocyte_meiosis	0.00570137046615103	0.0313075255421978
IKEDA_MIR1_TARGETS_UP	Lysosome	0.0115758934687357	0.0483238934312918
IKEDA_MIR1_TARGETS_UP	Phagosome	0.00888958645510383	0.0419590588823005
[truncated: 34,152 more rows]
